# Supplementary material for: Prosystemin-derived signals: bridging leaf microbiome dynamics and defense activation
Source: Environ Microbiome. 2026 Apr 5;21:71. doi: 10.1186/s40793-026-00885-9 (PMC13188736; doi:10.1186/s40793-026-00885-9)
Supplement: Supplementary file 3 — Supplementary Material 3. Table S1: Number of sequencing reads per sample. Table S2: Differential abundance analysis between peptide (G) and PBS0.1X-treated (CTRL) tomato phyllosphere samples. Table S3: Shared core and unique core bacterial species. Table S4: KEGG_KO enrichment analysis of bacterial genes associated with G peptide treatment. Table S5: Topological properties of bacterial networks. Table S6: differentially enriched bacterial genes associated to two-component system (TCS) pathway in G-treated samples compared to CTRL condition. Table S7: CheckM results with medium-quality assembled genomes (MAGs) and relative taxonomy classification. Table S8: Number of mapped Reads Per Kilobase per Million reads (RKPM) for each Metagenome-Assembled Genome (MAG) across the different treated samples. Table S9: PLaBAse annotation. Table S10: Putative identification of Volatile Organic Compounds (VOCs) collected from tomato plants leaves. Table S11: List of significant VOCs among G-treated and CTRL tomato plants. [file 40793_2026_885_MOESM3_ESM.xlsx]

## Sheet: Table S1
Supplementary Table S1: Number of sequencing reads per sample. The table shows raw reads, high-quality reads after quality filtering, and non-plant high-quality reads obtained after alignment to the tomato genome and removal of matching sequences. C1-8: control samples treated with PBS0.1X; G1-10: G peptide treated samples; UNT1-4: untreated samples.
SampleID	Raw reads	High-quality reads	Non-plant high-quality reads
C1	26490171	25592605	634639
C2	32865917	31925788	1062212
C3	36176540	35228110	1302151
C4	34602478	33730464	938065
C5	37087763	36162904	679423
C6	45741329	44597116	1669266
C7	48914736	47582240	1082455
C8	47440506	46090069	1746575
G1	30298018	29474093	421337
G2	27487829	26769744	620647
G3	27693246	26949375	445202
G4	43172756	41838077	1587205
G5	42922098	41792297	758333
G6	31513500	30671135	519691
G7	32912341	32123524	348226
G8	33392906	32569728	491726
G9	38176979	37049809	1407558
G10	36533646	35312013	1842642
UNT1	33677751	32893640	423420
UNT2	39204876	38302602	347527
UNT3	33088978	32363621	325711
UNT4	30556099	29693814	951941

## Sheet: Table S2
Supplementary Table S2: Differential abundance analysis between peptide (G) and PBS0.1X-treated (CTRL) tomato phyllosphere samples performed with edgeR package. Bacterial taxonomic levels were assigned via KRAKEN by taxonomic IDs (KRAKEN ID). Positive logFC values indicate enrichment in G peptide treatment, whereas negative logFC values indicate enrichment in PBS treatment. Bacterial species were…
KRAKEN_ID	logFC	PValue	Phylum	Class	Order	Family	Genus	Species	C1	C2	C3	C4	C5	C6	C7	C8	C_mean	G1	G2	G3	G4	G5	G6	G7	G8	G9	G10	G_mean
KRAKEN_2953738	9.16925	6.67e-09	Pseudomonadota	Gammaproteobacteria	Moraxellales	Moraxellaceae	Acinetobacter	Acinetobacter_sp.	0.00183196	0.000301942	0.000249311	0.00182464	7.71e-05	9.65e-05	0.000818622	0.0311481	0.00454352	1.47931	0.954159	0.00780416	0.00646377	0.212941	0.132408	3.0629	2.62502	1.2013	0.0581108	0.974042
KRAKEN_13690	7.33384	3.74e-10	Pseudomonadota	Alphaproteobacteria	Sphingomonadales	Sphingomonadaceae	Sphingobium	Sphingobium_yanoikuyae	0.102749	0.0407999	0.0903864	0.427915	0.118758	0.0897076	0.179419	0.340827	0.17382	23.008	12.8788	0.0542184	0.072786	1.32752	0.823873	15.9641	13.6875	7.87904	0.583035	7.62789
KRAKEN_2565554	7.32341	5.06e-10	Pseudomonadota	Alphaproteobacteria	Sphingomonadales	Sphingomonadaceae	Sphingobium	Sphingobium_sp.	0.00923944	0.00358556	0.00797794	0.0316651	0.00928641	0.00653779	0.0139166	0.0302348	0.0140555	1.86476	1.03364	0.00575043	0.00724726	0.106431	0.0685494	1.29863	1.12811	0.64667	0.0512917	0.621108
KRAKEN_3003392	6.93368	6.38e-12	Pseudomonadota	Gammaproteobacteria	Moraxellales	Moraxellaceae	Acinetobacter	Acinetobacter_sp.	0.000159301	0.000150971	2.27e-05	0.000304106	3.85e-05	8.44e-05	0.000421006	0.000552783	0.000216721	0.0106975	0.00772188	0.000205373	0.000509267	0.00306786	0.00223878	0.0246029	0.0223852	0.0102589	0.00127488	0.00829625
KRAKEN_2185111	6.81542	1.39e-09	Pseudomonadota	Alphaproteobacteria	Sphingomonadales	Sphingomonadaceae	Sphingobium	Sphingobium_sp.	0.00199126	0.000490656	0.000815926	0.0042955	0.00123305	0.000892613	0.00156708	0.00283602	0.00176526	0.162546	0.0957825	0.00082149	0.000509267	0.00904624	0.00469079	0.105761	0.0964349	0.0531718	0.00382464	0.0532588
KRAKEN_3027470	6.57419	3.69e-12	Pseudomonadota	Gammaproteobacteria	Moraxellales	Moraxellaceae	Acinetobacter	Acinetobacter_sp.	7.97e-05	7.55e-05	4.53e-05	0.000152053	3.85e-05	7.24e-05	0.000327449	0.000288409	0.000134914	0.00472356	0.00389994	0.000410745	7.83e-05	0.00141593	0.00106609	0.0133133	0.0092775	0.00446604	0.000978397	0.00396298
KRAKEN_70348	6.47046	5.1e-13	Pseudomonadota	Gammaproteobacteria	Moraxellales	Moraxellaceae	Acinetobacter	Acinetobacter_dispersus	0.000159301	7.55e-05	0.000249311	0.000494173	0.000231197	0.000277434	0.000421006	0.000480681	0.000298575	0.0132676	0.00694189	0.00102686	0.000352569	0.00188791	0.0012793	0.025242	0.0188103	0.00805829	0.0009191	0.00777859
KRAKEN_53345	6.33617	1.98e-11	Bacillota	Bacilli	Lactobacillales	Enterococcaceae	Enterococcus	Enterococcus_durans	0.000557553	0.000641627	0.000634609	0.000456159	0.000308262	0.00020506	0.000631509	0.000672953	0.000513467	0.00250071	0.0170037	0.0718804	0.000979359	0.00157326	0.0574621	0.000958555	0.0135332	0.000938516	0.000592968	0.0167423
KRAKEN_2861282	6.26566	1.19e-07	Pseudomonadota	Betaproteobacteria	Burkholderiales	Oxalobacteraceae	Massilia	Massilia_sp.	0.181762	0.0347611	0.0327503	0.353295	0.0283987	0.0399505	0.293394	0.0534036	0.127214	8.78416	6.77825	0.0453873	0.0249149	0.436029	0.275904	2.43409	2.44534	1.11373	0.0606013	2.23984
KRAKEN_29430	6.1865	2.8e-09	Pseudomonadota	Gammaproteobacteria	Moraxellales	Moraxellaceae	Acinetobacter	Acinetobacter_haemolyticus	0.00238951	0.000717112	0.000475957	0.00311709	0.000693591	0.000373932	0.00355516	0.00456647	0.0019861	0.0623093	0.0432893	0.000410745	0.000783488	0.0143953	0.00938157	0.134837	0.117033	0.0485439	0.00785682	0.043884
KRAKEN_563996	6.13296	4.81e-08	Pseudomonadota	Alphaproteobacteria	Sphingomonadales	Sphingomonadaceae	Sphingomonas	Sphingomonas_hankookensis	0.0891288	0.0215888	0.0322064	0.311747	0.0311345	0.0326407	0.129132	0.139109	0.0983359	5.87986	4.56808	0.0232071	0.0188429	0.325429	0.217482	2.45475	2.32942	1.21117	0.243206	1.72714
KRAKEN_2950074	6.04742	9.12e-10	Pseudomonadota	Gammaproteobacteria	Moraxellales	Moraxellaceae	Acinetobacter	Acinetobacter_sp.	7.97e-05	0.000150971	9.07e-05	0.000456159	7.71e-05	0.00020506	0.000280671	0.000600851	0.000242652	0.00764105	0.00475793	0.000205373	0.000391744	0.000707967	0.00138591	0.0159759	0.0126821	0.00514566	0.000592968	0.00494866
KRAKEN_39486	6.01159	1.13e-09	Bacillota	Clostridia	Eubacteriales	Lachnospiraceae	Dorea	Dorea_formicigenerans	7.97e-05	0.000113228	4.53e-05	3.8e-05	0.000115598	0.000120623	0.000257281	0.000288409	0.000132267	0.00201446	0.00280796	0.019305	0.000313395	0.000314652	0.0109807	0.000106506	0.00246832	0.000194176	8.89e-05	0.00385941
KRAKEN_52133	5.84786	1.76e-09	Pseudomonadota	Gammaproteobacteria	Moraxellales	Moraxellaceae	Acinetobacter	Acinetobacter_venetianus	0.00127441	0.000188714	0.000113323	0.00155854	0.000154131	0.000192997	0.00154369	0.00115363	0.00077243	0.0199362	0.0142738	0.00082149	0.000548441	0.00330385	0.00309166	0.0394073	0.0301306	0.0149839	0.0018975	0.0128395
KRAKEN_1144307	5.77679	3.37e-10	Pseudomonadota	Alphaproteobacteria	Sphingomonadales	Sphingomonadaceae	Sphingobium	Sphingobium_sp.	0.01139	0.0122664	0.0126695	0.023036	0.0173398	0.0148608	0.017004	0.0168479	0.0156768	0.662757	0.36324	0.00472357	0.00548441	0.0402754	0.0284645	0.442213	0.39706	0.222008	0.0224438	0.218867
KRAKEN_1776741	5.34009	1.49e-08	Pseudomonadota	Gammaproteobacteria	Moraxellales	Moraxellaceae	Acinetobacter	Acinetobacter_proteolyticus	0.000238951	0	9.07e-05	0.000722252	0.000115598	9.65e-05	0.000701676	0.000576817	0.000317812	0.00430678	0.00358794	0.000205373	0.000195872	0.0014946	0.000639653	0.0116092	0.01115	0.00514566	0.00100804	0.00393431
KRAKEN_40215	5.32437	4.41e-07	Pseudomonadota	Gammaproteobacteria	Moraxellales	Moraxellaceae	Acinetobacter	Acinetobacter_junii	0.024612	0.000905826	0.000634609	0.00482769	0.000500927	0.000832301	0.00633848	0.00728232	0.00574176	0.105585	0.0723829	0.00205373	0.00164532	0.0175418	0.0157781	0.202681	0.175251	0.0839486	0.0117408	0.0688609
KRAKEN_2609668	5.32333	1.55e-07	Pseudomonadota	Gammaproteobacteria	Moraxellales	Moraxellaceae	Acinetobacter	Acinetobacter_sp.	0.000238951	3.77e-05	0	0.000342119	0.000154131	2.41e-05	0.000444395	0.000408579	0.000206247	0.00354267	0.00218397	0	7.83e-05	0.00078663	0.000639653	0.00884001	0.00561757	0.0024272	0.000592968	0.0024709
KRAKEN_3003393	5.2892	3.72e-06	Pseudomonadota	Gammaproteobacteria	Moraxellales	Moraxellaceae	Acinetobacter	Acinetobacter_sp.	0.000796504	7.55e-05	0.000203981	0.00102636	0.000154131	6.03e-05	0.00159047	0.00161028	0.00068969	0.0100723	0.0100618	0	0.000313395	0.00369716	0.00287844	0.0228988	0.019321	0.00944988	0.00254976	0.00812426
KRAKEN_2058133	5.24149	3.53e-07	Pseudomonadota	Gammaproteobacteria	Alteromonadales	Alteromonadaceae	Alteromonas	Alteromonas_sp.	7.97e-05	3.77e-05	2.27e-05	3.8e-05	7.71e-05	2.41e-05	0.000116946	0	4.95308e-05	0.00104196	0.00148198	0	0	0	0	0.000532531	0.000766032	0.000582527	0.000207539	0.000461257
KRAKEN_280145	5.18696	3.02e-09	Pseudomonadota	Gammaproteobacteria	Moraxellales	Moraxellaceae	Acinetobacter	Acinetobacter_colistiniresistens	0.000398252	0.000226456	0.000135988	0.000912319	0.000231197	0.000132686	0.000654898	0.000624885	0.000414585	0.00784945	0.00421193	0.000205373	0.000156698	0.00102262	0.00085287	0.0115027	0.0130225	0.00533983	0.000533671	0.00446976
KRAKEN_1983755	5.14725	1.81e-08	Pseudomonadota	Alphaproteobacteria	Sphingomonadales	Sphingomonadaceae	Sphingobium	Sphingobium_sp.	0.00119476	0.00101905	0.0021758	0.00266093	0.00200371	0.00164048	0.00189453	0.00117767	0.00172087	0.0415395	0.0260516	0.000410745	0.000391744	0.00173059	0.00234539	0.03536	0.026726	0.0168286	0.00127488	0.0152659
KRAKEN_484429	5.11419	5.86e-10	Pseudomonadota	Alphaproteobacteria	Sphingomonadales	Sphingomonadaceae	Sphingobium	Sphingobium_sp.	0.00159301	0.00139648	0.00104257	0.00182464	0.00296703	0.00118211	0.00166063	0.00122574	0.00161152	0.0433456	0.0223077	0.00123223	0.000587616	0.00188791	0.00394452	0.0280111	0.0245981	0.0127185	0.00121558	0.0139849
KRAKEN_1758189	5.0094	1.93e-07	Pseudomonadota	Gammaproteobacteria	Moraxellales	Moraxellaceae	Acinetobacter	Acinetobacter_sp.	0.000238951	0.000113228	4.53e-05	0.00121642	0.000154131	4.82e-05	0.000865401	0.000769089	0.000431341	0.00604338	0.00584991	0.000410745	0.000117523	0.00188791	0.00266522	0.0105441	0.00851146	0.00359225	0.00074121	0.00403637
KRAKEN_106648	4.89446	3.13e-10	Pseudomonadota	Gammaproteobacteria	Moraxellales	Moraxellaceae	Acinetobacter	Acinetobacter_bereziniae	0.000318601	0.000226456	0.000158652	0.00022808	0.000192664	6.03e-05	0.000350838	0.000480681	0.000252034	0.00298696	0.00257396	0.000205373	0.000195872	0.000865293	0.000319826	0.00575133	0.00570268	0.00284791	0.000859803	0.0022309
KRAKEN_520734	4.8091	6.25e-09	Pseudomonadota	Alphaproteobacteria	Sphingomonadales	Sphingomonadaceae	Sphingobium	Sphingobium_sp.	0.00191161	0.00290619	0.00285574	0.00364927	0.00262023	0.00229184	0.00275993	0.00456647	0.00294516	0.0574468	0.0380634	0.00102686	0.000587616	0.00369716	0.00394452	0.0477148	0.0374504	0.0211004	0.00587038	0.0216902
KRAKEN_1532555	4.77669	0.000276355	Pseudomonadota	Alphaproteobacteria	Caulobacterales	Caulobacteraceae	Brevundimonas	Brevundimonas_sp.	0.12306	0.00656724	0.00965512	0.678803	0.00589552	0.00827476	0.198972	0.0194435	0.131334	2.75689	2.6667	0.00944714	0.00728643	0.130502	0.0866729	1.07039	0.977797	0.518384	0.0322574	0.825633
KRAKEN_2560058	4.76888	0.000348447	Pseudomonadota	Alphaproteobacteria	Caulobacterales	Caulobacteraceae	Brevundimonas	Brevundimonas_sp.	0.129511	0.00675595	0.00813659	0.664586	0.004701	0.00668253	0.191979	0.0161989	0.128569	2.7332	2.57482	0.00677729	0.00759983	0.120276	0.0793169	1.04067	0.956859	0.503142	0.0279288	0.805059
KRAKEN_1776742	4.70032	1.71e-09	Pseudomonadota	Gammaproteobacteria	Moraxellales	Moraxellaceae	Acinetobacter	Acinetobacter_vivianii	0.000876154	0.000528398	0.000453292	0.000874305	0.000385328	0.000192997	0.00191792	0.000985396	0.000776723	0.00944712	0.00764388	0.00082149	0.000235046	0.00188791	0.0012793	0.0146978	0.013363	0.00559873	0.00124523	0.00562196
KRAKEN_2004644	4.65431	2.32e-05	Pseudomonadota	Gammaproteobacteria	Moraxellales	Moraxellaceae	Acinetobacter	Acinetobacter_sp.	0.000796504	0.000188714	9.07e-05	0.00106437	0	6.03e-05	0.0010759	0.00173045	0.000625868	0.0063907	0.00522592	0	0.000195872	0.00125861	0.00106609	0.0142718	0.0124267	0.00627835	0.00237187	0.0049486
KRAKEN_48296	4.61455	5.12e-10	Pseudomonadota	Gammaproteobacteria	Moraxellales	Moraxellaceae	Acinetobacter	Acinetobacter_pittii	0.00167266	0.000868083	0.000317304	0.002851	0.00115598	0.000373932	0.00240909	0.00307636	0.00159055	0.0151432	0.0128698	0.00205373	0.00113606	0.00385449	0.0047974	0.0325909	0.0272367	0.0111975	0.00477339	0.0115653
KRAKEN_1628059	4.5675	1.71e-06	Pseudomonadota	Alphaproteobacteria	Sphingomonadales	Sphingomonadaceae	Sphingomonas	Sphingomonas_sp.	7.97e-05	0.000188714	0.000271975	0.000494173	0.000385328	0.000385995	0.000233892	0.000312443	0.000294028	0.00583499	0.00280796	0	0	7.87e-05	0.000106609	0.00362121	0.00314924	0.00229775	0.000296484	0.00181929
KRAKEN_134534	4.54796	3.08e-11	Pseudomonadota	Gammaproteobacteria	Moraxellales	Moraxellaceae	Acinetobacter	Acinetobacter_gyllenbergii	0.000159301	0.000188714	0.000113323	0.000190066	0.000154131	7.24e-05	0.000163724	0.000456647	0.000187288	0.00187553	0.00116998	0.000205373	0.000235046	0.000471978	0.000533044	0.00415374	0.00357481	0.00129451	0.000415077	0.00139291
KRAKEN_821	4.51408	1.66e-09	Bacteroidota	Bacteroidia	Bacteroidales	Bacteroidaceae	Phocaeicola	Phocaeicola_vulgatus	0.00238951	0.00158519	0.00607411	0.00562597	0.00377621	0.00490937	0.00474801	0.00305232	0.00402009	0.0111837	0.0391554	0.136573	0.00450505	0.0048771	0.107675	0.0052188	0.0223	0.00310681	0.00228293	0.0336877
KRAKEN_710648	4.50832	0.000328776	Pseudomonadota	Gammaproteobacteria	Moraxellales	Moraxellaceae	Acinetobacter	Acinetobacter_sp.	0.00119476	3.77e-05	0	0.000988345	0	0	0.00100574	0.000769089	0.000499453	0.00354267	0.00600591	0.000205373	0	0.00180925	0.00159913	0.00745543	0.00740497	0.00313917	0.00151207	0.0032674
KRAKEN_2705472	4.48256	1.23e-07	Pseudomonadota	Gammaproteobacteria	Pseudomonadales	Pseudomonadaceae	Pseudomonas	Pseudomonas_sp.	0.00366392	0.00479333	0.00380765	0.00513179	0.00593405	0.00542805	0.00444395	0.00341283	0.00457695	0.0507088	0.0876707	0.00533969	0.00125358	0.00338251	0.0036247	0.0271591	0.0284283	0.011424	0.00240152	0.0221393
KRAKEN_3045147	4.42336	1.39e-08	Pseudomonadota	Gammaproteobacteria	Moraxellales	Moraxellaceae	Acinetobacter	Acinetobacter_sp.	0.000716853	0.000226456	0.000226646	0.000570199	0.00026973	0.000192997	0.000865401	0.000937328	0.000500701	0.00479303	0.00296395	0.000205373	0.000235046	0.0014946	0.00085287	0.00915953	0.00936261	0.00281555	0.00074121	0.00326238
KRAKEN_2983215	4.41	3.37e-10	Pseudomonadota	Gammaproteobacteria	Moraxellales	Moraxellaceae	Acinetobacter	Acinetobacter_sp.	0.000238951	0.000150971	9.07e-05	0.000190066	0.000192664	9.65e-05	0.000350838	0.000264374	0.000196883	0.00187553	0.000935986	0	3.92e-05	0.000865293	0.0012793	0.00394073	0.00178741	0.00119742	0.000296484	0.00122174
KRAKEN_2743575	4.37338	4.46e-05	Pseudomonadota	Gammaproteobacteria	Moraxellales	Moraxellaceae	Acinetobacter	Acinetobacter_sp.	0.0109121	0.000566141	0.000634609	0.0167639	0.00107892	0.000277434	0.0191558	0.018362	0.00846885	0.0723816	0.0733969	0.000410745	0.00062679	0.0211603	0.0268654	0.138458	0.100861	0.0492883	0.031368	0.0514817
KRAKEN_2004646	4.37257	7.08e-06	Pseudomonadota	Gammaproteobacteria	Moraxellales	Moraxellaceae	Acinetobacter	Acinetobacter_sp.	0.00597378	0.000566141	0.000362634	0.00775471	0.000732123	0.000253309	0.00776522	0.00987799	0.00416074	0.0392472	0.0344755	0.00123223	0.000705139	0.0115635	0.0130063	0.0637972	0.0536222	0.0252752	0.0170182	0.0259943
KRAKEN_40214	4.35978	2.8e-05	Pseudomonadota	Gammaproteobacteria	Moraxellales	Moraxellaceae	Acinetobacter	Acinetobacter_johnsonii	0.42143	0.0216266	0.0169984	0.532034	0.0272427	0.0095775	0.66119	0.803314	0.311677	2.8358	2.66662	0.0433336	0.0181377	0.726138	0.931441	4.84784	3.98592	1.91642	1.34767	1.93193
KRAKEN_2490939	4.34797	1.64e-05	Cyanobacteriota	Cyanophyceae	Nostocales	Nostocaceae	Anabaena	Anabaena_sp.	0.000238951	0.000150971	0.000113323	0.00022808	7.71e-05	3.62e-05	0.000280671	7.21e-05	0.000149675	0.00201446	0.00171597	0	0.000117523	0.000471978	0	0.0017041	0.000510688	0.000938516	0	0.000747324
KRAKEN_470	4.31355	4.77e-07	Pseudomonadota	Gammaproteobacteria	Moraxellales	Moraxellaceae	Acinetobacter	Acinetobacter_baumannii	0.014576	0.00351008	0.00213047	0.0185505	0.00231197	0.00150779	0.0215648	0.0214624	0.0107018	0.0830096	0.0779208	0.00472357	0.00383909	0.0261161	0.0378461	0.167641	0.132864	0.0646281	0.0331765	0.0631765
KRAKEN_164608	4.27215	1.41e-08	Pseudomonadota	Alphaproteobacteria	Sphingomonadales	Sphingomonadaceae	Novosphingobium	Novosphingobium_sp.	0.00485867	0.00535947	0.00500888	0.00558795	0.00604965	0.00627242	0.00666592	0.0045184	0.00554017	0.0791196	0.0510892	0.00349133	0.00219376	0.0036185	0.00426435	0.0462237	0.0436638	0.0261166	0.00403218	0.0263813
KRAKEN_1332080	4.27165	3.22e-08	Pseudomonadota	Alphaproteobacteria	Sphingomonadales	Sphingomonadaceae	Sphingobium	Sphingobium_baderi	0.00278776	0.00358556	0.003649	0.00402941	0.00446981	0.00331714	0.00428023	0.00300425	0.00364039	0.0511256	0.0318235	0.00082149	0.00133193	0.00338251	0.00223878	0.0337624	0.0290241	0.0178965	0.00290554	0.0174312
KRAKEN_1530123	4.18437	4.77e-08	Pseudomonadota	Gammaproteobacteria	Moraxellales	Moraxellaceae	Acinetobacter	Acinetobacter_seifertii	0.00223021	0.000717112	0.000385298	0.0025849	0.000346795	0.00036187	0.00290026	0.00326863	0.00159939	0.0118089	0.0125578	0.00102686	0.000979359	0.00346117	0.00351809	0.0217273	0.0166825	0.00896444	0.00382464	0.0084551
KRAKEN_2082188	4.15349	6.85e-09	Pseudomonadota	Alphaproteobacteria	Sphingomonadales	Sphingomonadaceae	Sphingobium	Sphingobium_sp.	0.0176027	0.0231363	0.0234805	0.0273696	0.0227344	0.0219052	0.0246054	0.0173526	0.0222733	0.280149	0.15865	0.0125277	0.00615038	0.0265881	0.0181235	0.20758	0.182145	0.103755	0.0125116	0.100818
KRAKEN_2482728	4.13201	7.1e-08	Bacteroidota	Sphingobacteriia	Sphingobacteriales	Sphingobacteriaceae	Pedobacter	Pedobacter_sp.	0.00127441	0.00215134	0.000498621	0.0017106	0.00215784	0.00113386	0.00170741	0.00122574	0.00148248	0.00347321	0.00889186	0.00266984	0.000861836	0.00991154	0.0237738	0.000745543	0.0303859	0.00106797	0.00121558	0.00829971
KRAKEN_2930198	4.11221	0.000114999	Pseudomonadota	Gammaproteobacteria	Moraxellales	Moraxellaceae	Acinetobacter	Acinetobacter_sp.	0.0011151	3.77e-05	4.53e-05	0.00102636	7.71e-05	0.000108561	0.0013098	0.00141801	0.000642241	0.00375106	0.00350995	0	3.92e-05	0.00196657	0.00159913	0.0087335	0.00919238	0.0034628	0.00263871	0.00348933
KRAKEN_2925837	4.10066	4.45e-05	Pseudomonadota	Gammaproteobacteria	Moraxellales	Moraxellaceae	Acinetobacter	Acinetobacter_sp.	0.00581448	0.00041517	0.000362634	0.00703246	0.000577992	0.000229184	0.00753133	0.00757072	0.00369175	0.0316756	0.0254276	0.000205373	0.000195872	0.00731566	0.00788905	0.0460107	0.0385569	0.0176053	0.0115036	0.0186386
KRAKEN_2943497	4.06654	1.85e-07	Pseudomonadota	Gammaproteobacteria	Moraxellales	Moraxellaceae	Acinetobacter	Acinetobacter_tibetensis	0.000716853	0.000452913	0.000203981	0.000760265	7.71e-05	0.00015681	0.000818622	0.00144204	0.000578573	0.00486249	0.00366594	0.000205373	0.000117523	0.00110128	0.00202557	0.0069229	0.00604314	0.00271846	0.00198644	0.00296491
KRAKEN_2601122	4.04398	1.99e-05	Pseudomonadota	Gammaproteobacteria	Moraxellales	Moraxellaceae	Acinetobacter	Acinetobacter_sp.	7.97e-05	0	6.8e-05	0.000684239	3.85e-05	9.65e-05	0.000374227	0.000480681	0.000227731	0.00208392	0.00101398	0	0	0.000393315	0.00085287	0.00298217	0.00204275	0.00139159	0.000948748	0.00117094
KRAKEN_108980	4.00107	1.22e-07	Pseudomonadota	Gammaproteobacteria	Moraxellales	Moraxellaceae	Acinetobacter	Acinetobacter_ursingii	0.00342497	0.000792598	0.00054395	0.00319311	0.000616525	0.000325683	0.00261959	0.00336477	0.00186015	0.0132676	0.0124798	0.00205373	0.000744313	0.00322518	0.00287844	0.0205557	0.0177038	0.00893208	0.0054553	0.0087296
KRAKEN_1839785	3.98073	5.98e-09	Pseudomonadota	Gammaproteobacteria	Moraxellales	Moraxellaceae	Acinetobacter	Acinetobacter_portensis	7.97e-05	0.000113228	0.000113323	0.000456159	0.000115598	0.000144748	0.00058473	0.000745055	0.000294068	0.00201446	0.00179397	0.000410745	0.000195872	0.000865293	0.000426435	0.0034082	0.00272367	0.00165049	0.000978397	0.00144675
KRAKEN_1827469	3.95994	0.000101519	Pseudomonadota	Alphaproteobacteria	Caulobacterales	Caulobacteraceae	Brevundimonas	Brevundimonas_sp.	0.0146557	0.00241554	0.00292373	0.0634061	0.00385328	0.00428213	0.0236699	0.0055038	0.0150888	0.181996	0.159352	0.00369671	0.00211542	0.0109342	0.00703618	0.0748738	0.0663894	0.037573	0.00750104	0.0551467
KRAKEN_2995143	3.92852	3.96e-05	Pseudomonadota	Alphaproteobacteria	Caulobacterales	Caulobacteraceae	Brevundimonas	Brevundimonas_sp.	0.036002	0.0109454	0.010675	0.143766	0.0117525	0.0174783	0.052883	0.0158144	0.0374146	0.431025	0.40536	0.00862565	0.00650295	0.0254868	0.0198292	0.163061	0.156526	0.0834632	0.0209911	0.132087
KRAKEN_2018564	3.91597	0.000690453	Pseudomonadota	Gammaproteobacteria	Moraxellales	Moraxellaceae	Acinetobacter	Acinetobacter_sp.	0.000796504	0	4.53e-05	0.000532186	0	1.21e-05	0.00102913	0.000865226	0.000410055	0.00152821	0.00179397	0	0	0.00117994	0.00085287	0.0052188	0.00476642	0.00249192	0.00168996	0.00195221
KRAKEN_2820002	3.90712	2.49e-07	Pseudomonadota	Alphaproteobacteria	Hyphomicrobiales	Rhizobiaceae	Agrobacterium	Agrobacterium_sp.	0	0.000339685	0.000249311	0.000608212	0.000192664	0.000313621	0.000421006	0.000288409	0.000301614	0.0036816	0.00148198	0	3.92e-05	0.000550641	0.000639653	0.00244964	0.00212787	0.00126214	0.000237187	0.00124699
KRAKEN_1354	3.89552	7.75e-07	Bacillota	Bacilli	Lactobacillales	Enterococcaceae	Enterococcus	Enterococcus_hirae	0.000318601	0.000641627	0.000135988	0.000266093	0.000231197	0.000180935	0.000233892	0.000360511	0.000296106	6.95e-05	0.000389994	0.00184835	0.00940185	0.000314652	0.00191896	0.000213012	0.000680917	0.000323626	0.000148242	0.00153091
KRAKEN_2929514	3.88103	7.67e-06	Pseudomonadota	Gammaproteobacteria	Moraxellales	Moraxellaceae	Acinetobacter	Acinetobacter_sp.	0.000318601	0.000113228	6.8e-05	0.000570199	0.000115598	0.000132686	0.000818622	0.0011296	0.000408317	0.001945	0.00233996	0	7.83e-05	0.000865293	0.0012793	0.0051123	0.00400039	0.00207121	0.000948748	0.00186405
KRAKEN_304378	3.85853	3.28e-08	Pseudomonadota	Alphaproteobacteria	Sphingomonadales	Sphingomonadaceae	Sphingomonas	Sphingomonas_sp.	0.00262846	0.00411396	0.0039663	0.0048657	0.00381475	0.00465606	0.00465445	0.00374931	0.00405612	0.0434151	0.0252716	0.00123223	0.00172367	0.00251722	0.00298505	0.026094	0.0275771	0.0149192	0.00412113	0.0149856
KRAKEN_2563897	3.84522	5.38e-06	Pseudomonadota	Gammaproteobacteria	Moraxellales	Moraxellaceae	Acinetobacter	Acinetobacter_sp.	0.00183196	0.00041517	0.00029464	0.00296503	0.000231197	0.00036187	0.00395278	0.00355704	0.00170121	0.00791891	0.00577191	0.000410745	0.000156698	0.00503443	0.00735601	0.0199166	0.0169378	0.00737868	0.00613722	0.00770191
KRAKEN_2929512	3.83757	8.94e-09	Pseudomonadota	Gammaproteobacteria	Moraxellales	Moraxellaceae	Acinetobacter	Acinetobacter_sp.	0.000238951	0.000113228	0.000181317	0.000456159	3.85e-05	0.000108561	0.000163724	0.000793123	0.000261695	0.00166714	0.000701989	0.00143761	0.000587616	0.000550641	0	0.00276916	0.00221298	0.00194176	0.00130453	0.00131734
KRAKEN_2708352	3.82682	1.12e-06	Pseudomonadota	Betaproteobacteria	Burkholderiales	Comamonadaceae	Delftia	Delftia_sp.	0	7.55e-05	0.000271975	0.000152053	0.000115598	7.24e-05	0.000210503	2.4e-05	0.000115254	0.000625177	0.000701989	0	0	0.000157326	0	0.000958555	0.00144695	0.000550164	0.000415077	0.000485524
KRAKEN_756892	3.82469	9.21e-07	Pseudomonadota	Gammaproteobacteria	Moraxellales	Moraxellaceae	Acinetobacter	Acinetobacter_indicus	0.00684993	0.00166068	0.00133721	0.0101876	0.00161838	0.00154398	0.0101509	0.00997413	0.00541535	0.0268826	0.0322915	0.00184835	0.000822662	0.0110915	0.0123666	0.0547442	0.0436638	0.0240454	0.0144684	0.0222225
KRAKEN_106654	3.80788	1.08e-05	Pseudomonadota	Gammaproteobacteria	Moraxellales	Moraxellaceae	Acinetobacter	Acinetobacter_nosocomialis	0.00246916	0.000641627	0.000317304	0.00239484	0.000308262	0.000289496	0.00327449	0.0033167	0.00162648	0.00708534	0.00733189	0	0.000548441	0.00306786	0.00341148	0.0206622	0.0142141	0.00805829	0.00382464	0.00682043
KRAKEN_487316	3.80754	3.55e-08	Pseudomonadota	Gammaproteobacteria	Moraxellales	Moraxellaceae	Acinetobacter	Acinetobacter_soli	0.0011151	0.000452913	0.000249311	0.00102636	0.000154131	0.000446306	0.00121624	0.00110557	0.000720741	0.00312589	0.00288596	0.000410745	0.000430918	0.00125861	0.0011727	0.0087335	0.00783055	0.002945	0.00142312	0.0030217
KRAKEN_2929509	3.80527	8.91e-10	Pseudomonadota	Gammaproteobacteria	Moraxellales	Moraxellaceae	Acinetobacter	Acinetobacter_sp.	0.000398252	0.000264199	6.8e-05	0.00022808	0.000154131	0.000180935	9.36e-05	0.000288409	0.000209451	0.00083357	0.00062399	0	0.000195872	0.000550641	0.000319826	0.00223663	0.00272367	0.0010356	0.000326132	0.000884593
KRAKEN_2702	3.7943	1.11e-05	Actinomycetota	Actinomycetes	Bifidobacteriales	Bifidobacteriaceae	Gardnerella	Gardnerella_vaginalis	0.00262846	0.00539721	0.000362634	0.000266093	0.00192664	0.000265371	0.000958958	0.000696987	0.0015628	0.00236178	0.00584991	0.0141707	0.00121441	0.00542775	0.036247	0.000639037	0.00510688	0.00119742	0.00074121	0.00729561
KRAKEN_2006115	3.77232	9.53e-10	Pseudomonadota	Gammaproteobacteria	Moraxellales	Moraxellaceae	Acinetobacter	Acinetobacter_piscicola	0.000637203	0.00041517	0.00054395	0.00121642	0.000154131	0.00036187	0.0015203	0.00194676	0.000849476	0.00333428	0.00350995	0.00082149	0.000861836	0.00259588	0.00277183	0.00830748	0.00706452	0.00482203	0.00249046	0.00365797
KRAKEN_2938232	3.77057	6.94e-06	Pseudomonadota	Alphaproteobacteria	Hyphomicrobiales	Methylobacteriaceae	Methylorubrum	Methylorubrum_sp.	0.00230986	0.000754855	0.00131455	0.0060061	0.00111745	0.00133892	0.00395278	0.00199482	0.00234867	0.0152821	0.0161458	0.000205373	0.000352569	0.00243855	0.0012793	0.017893	0.0181294	0.00902917	0.00299449	0.00837498
KRAKEN_1879050	3.72889	6.02e-07	Pseudomonadota	Gammaproteobacteria	Moraxellales	Moraxellaceae	Acinetobacter	Acinetobacter_wuhouensis	0.00270811	0.000754855	0.000271975	0.00231881	0.000346795	0.000494556	0.00254942	0.00350897	0.00161919	0.0063907	0.00787788	0.00082149	0.000587616	0.00322518	0.00543705	0.0169345	0.0121714	0.00656961	0.00527741	0.00652928
KRAKEN_2136182	3.70689	8.01e-07	Pseudomonadota	Gammaproteobacteria	Moraxellales	Moraxellaceae	Acinetobacter	Acinetobacter_cumulans	0.00127441	0.000226456	0.000249311	0.00133047	0.000308262	0.000277434	0.00100574	0.00199482	0.000833362	0.00312589	0.00436793	0.000410745	0.000391744	0.00157326	0.00170574	0.00884001	0.00868169	0.00284791	0.00180855	0.00337535
KRAKEN_202956	3.69326	1.84e-07	Pseudomonadota	Gammaproteobacteria	Moraxellales	Moraxellaceae	Acinetobacter	Acinetobacter_towneri	0.00183196	0.000301942	0.000362634	0.00163457	0.000539459	0.000253309	0.00229214	0.00223517	0.0011814	0.00597391	0.0066299	0.00123223	0.000391744	0.00173059	0.00181235	0.00990507	0.0110649	0.0039806	0.00263871	0.004536
KRAKEN_1324350	3.68316	7.57e-10	Pseudomonadota	Gammaproteobacteria	Moraxellales	Moraxellaceae	Acinetobacter	Acinetobacter_equi	0.000876154	0.000339685	0.000226646	0.000988345	0.00026973	0.000229184	0.000795233	0.000817157	0.000567767	0.00451517	0.00272996	0.000616118	0.000470093	0.000471978	0.00170574	0.00415374	0.00272367	0.00171522	0.0017789	0.00208806
KRAKEN_1827285	3.67979	4.02e-09	Pseudomonadota	Gammaproteobacteria	Moraxellales	Moraxellaceae	Acinetobacter	Acinetobacter_sp.	7.97e-05	0.000452913	0.000181317	3.8e-05	0.000154131	0.000289496	0.000280671	0.000408579	0.000235601	0.0017366	0.000935986	0.000616118	0.000117523	0.000157326	0.000319826	0.00244964	0.00178741	0.00061489	0.000533671	0.000926899
KRAKEN_2908637	3.62256	3.01e-08	Pseudomonadota	Gammaproteobacteria	Moraxellales	Moraxellaceae	Acinetobacter	Acinetobacter_sp.	0.000955804	0.00041517	0.000249311	0.000836292	0.000308262	0.000120623	0.000631509	0.000937328	0.000556787	0.00291749	0.00288596	0.00082149	0.000352569	0.00102262	0.000533044	0.0052188	0.0028939	0.00197412	0.00109699	0.0019717
KRAKEN_70346	3.61107	2.04e-06	Pseudomonadota	Gammaproteobacteria	Moraxellales	Moraxellaceae	Acinetobacter	Acinetobacter_variabilis	0.00159301	0.00083034	0.00054395	0.00433351	0.000847722	0.000554868	0.00523918	0.00269181	0.0020793	0.00972498	0.0106858	0.00082149	0.000430918	0.00235989	0.00298505	0.017041	0.0148951	0.0071845	0.00426937	0.00703981
KRAKEN_2798861	3.60045	6.39e-07	Pseudomonadota	Gammaproteobacteria	Moraxellales	Moraxellaceae	Acinetobacter	Acinetobacter_sp.	0.00167266	0.000301942	0.000271975	0.00220477	0.000346795	0.000832301	0.00233892	0.00362914	0.00144981	0.0073632	0.00717589	0.00102686	0.000352569	0.00259588	0.0036247	0.0117157	0.0109798	0.0047573	0.00423972	0.00538316
KRAKEN_465797	3.59896	1.16e-08	Pseudomonadota	Gammaproteobacteria	Moraxellales	Moraxellaceae	Acinetobacter	Acinetobacter_septicus	0.000398252	7.55e-05	4.53e-05	0.000380133	7.71e-05	7.24e-05	0.000467784	0.000552783	0.000258657	0.000694641	0.000935986	0.000410745	0.000430918	0.000471978	0.000426435	0.00213012	0.00306413	0.00100324	0.000711561	0.00102798
KRAKEN_2079596	3.58671	1.77e-05	Pseudomonadota	Gammaproteobacteria	Moraxellales	Moraxellaceae	Acinetobacter	Acinetobacter_sp.	0.000716853	7.55e-05	4.53e-05	0.000912319	7.71e-05	3.62e-05	0.000561341	0.000552783	0.000372175	0.0017366	0.00155998	0.000616118	3.92e-05	0.000550641	0.000639653	0.00394073	0.00204275	0.00135923	0.000800506	0.00132854
KRAKEN_1871111	3.54347	6.14e-08	Pseudomonadota	Gammaproteobacteria	Moraxellales	Moraxellaceae	Acinetobacter	Acinetobacter_defluvii	0.00119476	0.000264199	0.000203981	0.00121642	0.000308262	0.000289496	0.00145013	0.0012738	0.000775132	0.0027091	0.00296395	0.000410745	0.000470093	0.0014946	0.00234539	0.00607085	0.00527711	0.00313917	0.00231257	0.00271936
KRAKEN_2715164	3.53398	2.12e-09	Pseudomonadota	Gammaproteobacteria	Moraxellales	Moraxellaceae	Acinetobacter	Acinetobacter_shaoyimingii	0.000557553	0.000301942	0.000249311	0.000570199	0.000192664	0.000422182	0.000421006	0.000817157	0.000441502	0.00187553	0.00218397	0.00082149	0.000352569	0.000235989	0.000746261	0.00436675	0.00255344	0.00110033	0.000889452	0.00151258
KRAKEN_202954	3.52332	4.48e-07	Pseudomonadota	Gammaproteobacteria	Moraxellales	Moraxellaceae	Acinetobacter	Acinetobacter_tandoii	0.000796504	0.000264199	0.000135988	0.000874305	0.000231197	0.000337745	0.000795233	0.0012017	0.000579609	0.00326481	0.00218397	0.000616118	0.000117523	0.00078663	0.000533044	0.00553832	0.00400039	0.00187703	0.00115629	0.00200741
KRAKEN_558537	3.51174	9.77e-07	Pseudomonadota	Betaproteobacteria	Burkholderiales	Comamonadaceae	Delftia	Delftia_lacustris	0.0100359	0.00430267	0.00457825	0.0155094	0.00643498	0.00732184	0.0157175	0.00898873	0.00911117	0.0521676	0.0361914	0.00328596	0.0015278	0.00700101	0.00405113	0.0658208	0.0687726	0.0348222	0.0103769	0.0284017
KRAKEN_1306519	3.50144	6.28e-07	Bacteroidota	Flavobacteriia	Flavobacteriales	Flavobacteriaceae	Flavobacterium	Flavobacterium_commune	0.000477902	0.000943569	0.000430627	0.000722252	0.000616525	0.000916738	0.00180097	0.00088926	0.00084973	0.00152821	0.00241796	0.0022591	0.000665964	0.000865293	0.000746261	0.0149109	0.000936261	0.000809065	0.000800506	0.00259395
KRAKEN_2923375	3.4989	6.43e-09	Pseudomonadota	Gammaproteobacteria	Moraxellales	Moraxellaceae	Acinetobacter	Acinetobacter_sp.	7.97e-05	0.000188714	0.000113323	0.000456159	7.71e-05	7.24e-05	0.000280671	0.000264374	0.000191555	0.00125035	0.000935986	0.000205373	0.000274221	0.000550641	0.000426435	0.00127807	0.000936261	0.000388351	0.000266835	0.000651253
KRAKEN_1646498	3.44118	8.11e-06	Pseudomonadota	Gammaproteobacteria	Moraxellales	Moraxellaceae	Acinetobacter	Acinetobacter_sp.	0.00215056	0.00041517	0.000657273	0.00425749	0.000770656	0.00236422	0.00406972	0.00836385	0.00288112	0.0141707	0.0123238	0.00102686	0.000313395	0.00495577	0.00533044	0.0222598	0.0200871	0.00977351	0.00590003	0.00961413
KRAKEN_2053287	3.41235	1.79e-06	Pseudomonadota	Gammaproteobacteria	Moraxellales	Moraxellaceae	Acinetobacter	Acinetobacter_pseudolwoffii	0.00215056	0.00083034	0.000430627	0.00581603	0.00123305	0.000518681	0.00463106	0.00259568	0.00227575	0.00722427	0.00803388	0.00082149	0.000391744	0.00416914	0.00650314	0.0183191	0.0129374	0.00711978	0.00391359	0.00694335
KRAKEN_41276	3.41124	0.000126868	Pseudomonadota	Alphaproteobacteria	Caulobacterales	Caulobacteraceae	Brevundimonas	Brevundimonas_vesicularis	0.0233376	0.00894503	0.00858988	0.0996328	0.0113672	0.0142215	0.0457259	0.0125938	0.0280517	0.214853	0.191253	0.00492894	0.00450505	0.014474	0.0116204	0.0974531	0.0955837	0.0547899	0.0186488	0.070811
KRAKEN_2579977	3.39958	0.000213546	Pseudomonadota	Alphaproteobacteria	Caulobacterales	Caulobacteraceae	Brevundimonas	Brevundimonas_sp.	0.0110714	0.00339685	0.0039663	0.0493412	0.00497073	0.00536774	0.0232489	0.00480681	0.0132712	0.101973	0.0872027	0.00266984	0.00199789	0.00676502	0.00511722	0.0461172	0.0477493	0.0285438	0.00601862	0.0334155
KRAKEN_1407071	3.38237	3.77e-08	Pseudomonadota	Gammaproteobacteria	Moraxellales	Moraxellaceae	Acinetobacter	Acinetobacter_sp.	0.000876154	0.000339685	0.000385298	0.00110238	0.000693591	0.000784052	0.00114607	0.0021871	0.000939292	0.00284803	0.00311995	0.000616118	0.000509267	0.00141593	0.00149252	0.00788145	0.00714963	0.00281555	0.00254976	0.00303982
KRAKEN_2507159	3.38188	4.36e-08	Bacillota	Clostridia	Eubacteriales	Clostridiaceae	Clostridium	Clostridium_sp.	0.00398252	0.00366105	0.00133721	0.00296503	0.00026973	0.000313621	0.000865401	0.00396562	0.00217002	0.00201446	0.00522592	0.00492894	0.0126533	0.0145527	0.0146054	0.00383422	0.00391527	0.00802593	0.00782717	0.00775833
KRAKEN_180282	3.37883	2.99e-07	Pseudomonadota	Betaproteobacteria	Burkholderiales	Comamonadaceae	Delftia	Delftia_tsuruhatensis	0.0280369	0.0199282	0.0154799	0.0513179	0.0212316	0.0229546	0.0446032	0.0305473	0.0292625	0.146847	0.117856	0.0135546	0.00450505	0.0245429	0.019616	0.190326	0.181379	0.0915215	0.0330579	0.0823207
KRAKEN_202950	3.36139	5.33e-08	Pseudomonadota	Gammaproteobacteria	Moraxellales	Moraxellaceae	Acinetobacter	Acinetobacter_baylyi	7.97e-05	0.000264199	9.07e-05	0.000418146	0.000115598	0.000180935	0.000327449	0.000432613	0.000238668	0.000764105	0.00101398	0	0.000117523	0.000393315	0.000319826	0.00223663	0.00136183	0.000776703	0.000326132	0.000731005
KRAKEN_2955313	3.32946	8.72e-11	Pseudomonadota	Alphaproteobacteria	Sphingomonadales	Sphingomonadaceae	Sphingomonas	Sphingomonas_sp.	0.000796504	0.000717112	0.00131455	0.00167258	0.000809189	0.00110973	0.00126302	0.00134591	0.00112857	0.00805784	0.00475793	0.00184835	0.000274221	0.00173059	0.00373131	0.00404723	0.00383016	0.00171522	0.00225328	0.00322461
KRAKEN_147802	3.32099	2.9e-05	Bacillota	Bacilli	Lactobacillales	Lactobacillaceae	Lactobacillus	Lactobacillus_iners	0.00167266	0.000603884	0.000951913	0.000266093	0.00111745	8.44e-05	0.000491173	0.000312443	0.000687502	0.00145875	0.00608391	0.00143761	0.000391744	0.000865293	0.00426435	0.000213012	0.00221298	0.000420714	0.00017789	0.00175263
KRAKEN_1231049	3.3121	4.83e-12	Pseudomonadota	Gammaproteobacteria	Enterobacterales	Morganellaceae	Arsenophonus	Arsenophonus_endosymbiont	0.000159301	0.000113228	0.000203981	0.00011404	7.71e-05	7.24e-05	0.000140335	0.000432613	0.000164125	0.000138928	0.000389994	0.000410745	0.000822662	0.00078663	0.000959479	0.000532531	0.000255344	0.000809065	0.000504023	0.00056094
KRAKEN_2986928	3.30905	0.000186309	Pseudomonadota	Alphaproteobacteria	Caulobacterales	Caulobacteraceae	Brevundimonas	Brevundimonas_sp.	0.0124255	0.00407622	0.00310505	0.0501395	0.00450834	0.00615179	0.0232021	0.00610465	0.0137141	0.0930125	0.0857987	0.00246447	0.00242881	0.00707967	0.00575687	0.0485668	0.044515	0.028738	0.00693772	0.0325298
KRAKEN_1032242	3.29858	3.08e-09	Campylobacterota	Epsilonproteobacteria	Campylobacterales	Campylobacteraceae	Campylobacter	Campylobacter_sp.	0	0.000226456	0.000135988	7.6e-05	0.000115598	4.82e-05	0.000116946	0.00024034	0.000119941	0.000555713	0.000779988	0.000410745	0.000391744	0.000157326	0.000639653	0.000106506	8.51e-05	0.000258901	0.000444726	0.00038304
KRAKEN_2853158	3.27631	3.31e-07	Pseudomonadota	Gammaproteobacteria	Moraxellales	Moraxellaceae	Acinetobacter	Acinetobacter_sp.	0.000796504	0.000113228	0.000181317	0.000760265	0.000154131	0.000192997	0.00116946	0.000576817	0.00049309	0.00180607	0.00148198	0.000410745	0.000117523	0.00110128	0.00159913	0.0034082	0.00229809	0.0010356	0.0009191	0.00141777
KRAKEN_2773709	3.27297	3.08e-10	Pseudomonadota	Gammaproteobacteria	Moraxellales	Moraxellaceae	Acinetobacter	Acinetobacter_sp.	0.000238951	0.000226456	0.000158652	0.000722252	0.000192664	0.000229184	0.00058473	0.000480681	0.000354196	0.00131982	0.00109198	0.000410745	0.000117523	0.000393315	0.00085287	0.00234314	0.00204275	0.00110033	0.000770858	0.00104433
KRAKEN_882626	3.25253	6.27e-08	Pseudomonadota	Gammaproteobacteria	Alteromonadales	Pseudoalteromonadaceae	Pseudoalteromonas	Pseudoalteromonas_xiamenensis	0.00135406	0.00211359	0.00117856	0.00190066	0.000308262	0.000325683	0.000678287	0.00300425	0.00135792	0.00083357	0.00397794	0.00266984	0.0077957	0.00794496	0.00692957	0.00149109	0.00255344	0.0056311	0.00397288	0.00438001
KRAKEN_1448857	3.23754	4.48e-06	Campylobacterota	Epsilonproteobacteria	Campylobacterales	Campylobacteraceae	Campylobacter	Campylobacter_corcagiensis	0.000159301	0.000113228	0.000362634	0.000152053	3.85e-05	9.65e-05	2.34e-05	0.000648919	0.000199317	0.000416785	0.00062399	0	0.00125358	0.00141593	0.000426435	0.000426025	0.000255344	0.000970878	0.000622616	0.000641159
KRAKEN_2003121	3.2329	9.53e-06	Bacteroidota	Sphingobacteriia	Sphingobacteriales	Sphingobacteriaceae	Sphingobacterium	Sphingobacterium_sp.	0.000318601	0.000188714	4.53e-05	0.000342119	0.000192664	8.44e-05	0.000257281	0.000168238	0.000199665	0.00152821	0.00109198	0	7.83e-05	0	0.000319826	0.000213012	0.00110649	0.000517802	8.89e-05	0.000494452
KRAKEN_2562582	3.2289	0.000214753	Pseudomonadota	Alphaproteobacteria	Caulobacterales	Caulobacteraceae	Brevundimonas	Brevundimonas_sp.	0.00756679	0.00256651	0.00265176	0.0303346	0.00331382	0.00385995	0.0148288	0.00447033	0.00869906	0.0561965	0.0505432	0.00164298	0.000901011	0.00448379	0.00341148	0.0288632	0.0301306	0.0160842	0.00548495	0.0197742
KRAKEN_2478954	3.21224	1.44e-10	Bacillota	Erysipelotrichia	Erysipelotrichales	Coprobacillaceae	Catenibacterium	Catenibacterium_sp.	0.000318601	0.000226456	9.07e-05	0.000190066	7.71e-05	6.03e-05	9.36e-05	0.000384545	0.000180171	6.95e-05	0.000467993	0.000616118	0.000470093	0.00117994	0.000639653	0.000319518	0.000595802	0.000485439	0.000711561	0.000555562
KRAKEN_118060	3.19488	4.3e-10	Bacillota	Bacilli	Lactobacillales	Enterococcaceae	Enterococcus	Enterococcus_rotai	0.000238951	7.55e-05	6.8e-05	7.6e-05	0.000115598	7.24e-05	9.36e-05	0.000312443	0.000131562	6.95e-05	0.000701989	0.000410745	0.000313395	0.000629304	0.000746261	0.000106506	0.000170229	0.000388351	0.000355781	0.000389206
KRAKEN_138072	3.18755	2.25e-07	Pseudomonadota	Gammaproteobacteria	Enterobacterales	Enterobacteriaceae	Hamiltonella_Candidatus	Hamiltonella_Candidatus	1.79675	1.01264	1.2995	1.09999	0.457539	0.394475	0.866664	3.0051	1.24158	0.994726	3.26472	1.94796	4.50505	7.26972	6.89663	2.22332	1.61556	5.51038	4.40074	3.86288
KRAKEN_1879049	3.18249	9.66e-07	Pseudomonadota	Gammaproteobacteria	Moraxellales	Moraxellaceae	Acinetobacter	Acinetobacter_sp.	0.00191161	0.00109454	0.000702603	0.00148252	0.00096332	0.00124242	0.0023857	0.0022592	0.00150524	0.0044457	0.00483593	0	0.000313395	0.00204524	0.00351809	0.00990507	0.00791566	0.00349516	0.00266835	0.00391426
KRAKEN_454662	3.18164	0.00163312	Pseudomonadota	Gammaproteobacteria	Cellvibrionales	Cellvibrionaceae	Cellvibrio	Cellvibrio_sp.	0.000637203	0.00041517	0.000407963	0.000266093	0.000346795	0.00020506	0.000701676	0.000745055	0.000465627	0	0.00101398	0.000410745	0.000274221	0	0	0.00905302	0.000170229	0.000161813	0.000385429	0.00114694
KRAKEN_2923364	3.17807	2.25e-09	Bacillota	Bacilli	Lactobacillales	Lactobacillaceae	Apilactobacillus	Apilactobacillus_apisilvae	0.000398252	0.000603884	0.000249311	0.000380133	0.00026973	0.000120623	0.000116946	0.000769089	0.000363496	0.000208392	0.000701989	0.00143761	0.00121441	0.00117994	0.0012793	0.00191711	0.000595802	0.00119742	0.00139347	0.00111254
KRAKEN_1912871	3.17691	1.52e-08	Campylobacterota	Epsilonproteobacteria	Campylobacterales	Arcobacteraceae	Malaciobacter	Malaciobacter_canalis	0.000159301	0.000113228	0.000113323	0.000152053	0	0	0.000187114	0.000168238	0.000111657	6.95e-05	7.8e-05	0.000616118	0.000587616	0.000393315	0.000213218	0.000532531	0.000340459	0.000355989	0.000326132	0.000351288
KRAKEN_1392	3.17181	2.67e-15	Bacillota	Bacilli	Bacillales	Bacillaceae	Bacillus	Bacillus_anthracis	0.000159301	0.000301942	0.000271975	0.000342119	0.000192664	0.000217122	0.000397617	0.000528749	0.000301436	0.00083357	0.00101398	0.00266984	0.000430918	0.000314652	0.00213218	0.000532531	0.00153206	0.000453077	0.000474374	0.00103872
KRAKEN_293	3.16322	0.000496954	Pseudomonadota	Alphaproteobacteria	Caulobacterales	Caulobacteraceae	Brevundimonas	Brevundimonas_diminuta	0.0484274	0.0134364	0.0168625	0.210594	0.0161067	0.0239076	0.0965507	0.0190109	0.055612	0.373509	0.28415	0.00677729	0.00654212	0.0240709	0.0187631	0.186066	0.1704	0.111457	0.023274	0.120501
KRAKEN_2662362	3.14838	5.15e-07	Pseudomonadota	Gammaproteobacteria	Moraxellales	Moraxellaceae	Acinetobacter	Acinetobacter_wanghuae	0.000477902	0.000226456	0.000181317	0.000760265	0.000154131	0.000410119	0.0010759	0.000985396	0.000533936	0.00201446	0.00124798	0	0.000274221	0.000865293	0.000639653	0.00372771	0.00255344	0.00184467	0.00100804	0.00141755
KRAKEN_1653476	3.12792	1.88e-15	Thermodesulfobacteriota	Thermodesulfobacteria	Thermodesulfobacteriales	Thermodesulfobacteriaceae	Caldimicrobium	Caldimicrobium_thiodismutans	0.000557553	0.000452913	0.000226646	0.00022808	0.000423861	9.65e-05	9.36e-05	0.000264374	0.000292941	0.00083357	0.000545992	0.00143761	0.000705139	0.00102262	0.0011727	0.000426025	0.000595802	0.000776703	0.000415077	0.000793123
KRAKEN_471	3.1249	9.52e-13	Pseudomonadota	Gammaproteobacteria	Moraxellales	Moraxellaceae	Acinetobacter	Acinetobacter_calcoaceticus	0.000876154	0.00120777	0.000475957	0.00129245	0.000231197	0.000458369	0.000748455	0.00175449	0.000880605	0.00236178	0.00179397	0.00266984	0.0015278	0.00283187	0.00159913	0.00436675	0.00306413	0.00275082	0.00225328	0.00252194
KRAKEN_2663009	3.12472	7.39e-15	Fusobacteriota	Fusobacteriia	Fusobacteriales	Fusobacteriaceae	Fusobacterium	Fusobacterium_pseudoperiodonticum	0.000557553	0.000452913	0.000203981	0.000304106	0.00026973	9.65e-05	0.000187114	0.000600851	0.000334094	0.000277857	0.000779988	0.00369671	0.00109688	0.000943956	0.00106609	0.000426025	0.000851146	0.000809065	0.000859803	0.00108075
KRAKEN_74329	3.12199	5.65e-05	Pseudomonadota	Alphaproteobacteria	Caulobacterales	Caulobacteraceae	Brevundimonas	Brevundimonas_mediterranea	0.0229393	0.00985086	0.0103577	0.0679677	0.0144498	0.0189982	0.0321836	0.0124256	0.0236466	0.152196	0.129244	0.00657192	0.00454423	0.0125861	0.00948818	0.0623061	0.0637509	0.0332364	0.0164252	0.0490349
KRAKEN_13689	3.11792	3.03e-07	Pseudomonadota	Alphaproteobacteria	Sphingomonadales	Sphingomonadaceae	Sphingomonas	Sphingomonas_paucimobilis	0.0172841	0.0136251	0.0308465	0.0275596	0.0196132	0.0221585	0.02512	0.0297301	0.0232422	0.15039	0.101554	0.0106794	0.00528854	0.0188791	0.0157781	0.0716786	0.0719219	0.0383173	0.0427233	0.0527211
KRAKEN_2676077	3.11626	2.16e-07	Pseudomonadota	Alphaproteobacteria	Sphingomonadales	Sphingomonadaceae	Sphingobium	Sphingobium_sp.	0.0131423	0.0202301	0.017973	0.0202611	0.0209233	0.0200114	0.0218923	0.0147088	0.0186428	0.116978	0.066533	0.0108847	0.00591533	0.0104622	0.00778244	0.0665663	0.0748158	0.042395	0.0108513	0.0413184
KRAKEN_56193	3.11104	2.75e-05	Pseudomonadota	Alphaproteobacteria	Sphingomonadales	Sphingomonadaceae	Sphingobium	Sphingobium_chungbukense	7.97e-05	0.000150971	0.000657273	0.00022808	0.000115598	0.000470431	0.000397617	7.21e-05	0.000271471	0.00222285	0.000779988	0.000410745	7.83e-05	0	0.000106609	0.00117157	0.00127672	0.000388351	0.00017789	0.000661302
KRAKEN_336203	3.11059	1.42e-07	Pseudomonadota	Alphaproteobacteria	Sphingomonadales	Sphingomonadaceae	Sphingobium	Sphingobium_fuliginis	0.00358427	0.00456687	0.00380765	0.00414345	0.0045854	0.00431832	0.0047714	0.003533	0.00416379	0.0240346	0.0131818	0.00184835	0.00121441	0.00330385	0.00213218	0.0195971	0.017108	0.00860846	0.00287589	0.00939047
KRAKEN_2042961	3.10609	2.45e-11	Campylobacterota	Epsilonproteobacteria	Campylobacterales	Campylobacteraceae	Campylobacter	Campylobacter_blaseri	7.97e-05	0.000188714	4.53e-05	0.00022808	7.71e-05	3.62e-05	0.000163724	0.000264374	0.000135399	6.95e-05	0.000233996	0.00102686	0.000470093	0.000471978	0.000319826	0.000319518	0.000595802	0.000194176	0.000592968	0.000429472
KRAKEN_754397	3.09956	1.7e-06	Bacteroidota	Flavobacteriia	Flavobacteriales	Flavobacteriaceae	Polaribacter	Polaribacter_sp.	0.00374357	0.00264199	0.00131455	0.00254689	0.000308262	0.00020506	0.000725065	0.00471067	0.00202451	0.000903034	0.00460193	0.00554506	0.00806992	0.0130581	0.0123666	0.00308868	0.00255344	0.00618126	0.0055146	0.00618826
KRAKEN_1287055	3.09772	1.82e-09	Spirochaetota	Spirochaetia	Brachyspirales	Brachyspiraceae	Brachyspira	Brachyspira_hampsonii	0.000716853	0.000641627	0.000181317	0.000380133	0.000115598	6.03e-05	0.000140335	0.000432613	0.000333597	0.000208392	0.000779988	0.00184835	0.00129275	0.00141593	0.000959479	0.000745543	0.000766032	0.000711978	0.000770858	0.000949931
KRAKEN_1920191	3.08897	2.94e-06	Pseudomonadota	Betaproteobacteria	Burkholderiales	Comamonadaceae	Delftia	Delftia_sp.	0.000955804	0.000905826	0.000611944	0.00102636	0.00096332	0.000940862	0.00121624	0.000721021	0.000917672	0.00416785	0.00280796	0.000410745	0	0.000629304	0.000533044	0.0052188	0.00383016	0.00203885	0.00109699	0.00207337
KRAKEN_746691	3.08781	1.92e-05	Bacillota	Bacilli	Bacillales	Bacillaceae	Oceanobacillus	Oceanobacillus_kimchii	0.0011151	0.000150971	0.0010879	0.000646226	0.000693591	0.000313621	0.000842012	0.0024034	0.000906604	0.000277857	0.00444593	0.00266984	0.00195872	0.0021239	0.00202557	0.00415374	0.00357481	0.00210357	0.00148242	0.00248164
KRAKEN_1054033	3.0773	1.27e-12	Campylobacterota	Epsilonproteobacteria	Campylobacterales	Arcobacteraceae	Arcobacter	Arcobacter_venerupis	0.000637203	0.000603884	0.000249311	0.000722252	0.000192664	9.65e-05	0.000233892	0.000648919	0.000423078	0.000347321	0.00109198	0.00246447	0.0016845	0.000943956	0.00085287	0.000958555	0.000766032	0.0010356	0.00174925	0.00118946
KRAKEN_2813778	3.07684	0.000173733	Pseudomonadota	Alphaproteobacteria	Caulobacterales	Caulobacteraceae	Brevundimonas	Brevundimonas_fontaquae	0.00939874	0.00354782	0.00453292	0.0355424	0.0049322	0.00607942	0.0170741	0.0057922	0.0108625	0.0676581	0.0575631	0.00287522	0.00191954	0.00409047	0.00394452	0.0287567	0.0274069	0.0179613	0.00767893	0.0219855
KRAKEN_2714110	3.07651	1.67e-11	Pseudomonadota	Gammaproteobacteria	Moraxellales	Moraxellaceae	Acinetobacter	Acinetobacter_sp.	0.000637203	0.000566141	0.00054395	0.000988345	0.000308262	0.000241247	0.00058473	0.000913294	0.000597897	0.00131982	0.00226196	0.000616118	0.00125358	0.00110128	0.00106609	0.00234314	0.00272367	0.00148868	0.00100804	0.00151824
KRAKEN_3036126	3.06241	1.33e-19	Bacillota	Clostridia	Eubacteriales	Peptostreptococcaceae	Tepidibacter	Tepidibacter_sp.	0.000318601	0.00083034	0.000521286	0.000380133	0.000231197	0.00020506	0.000257281	0.000552783	0.000412085	0.000555713	0.000857987	0.00287522	0.00133193	0.00133727	0.0011727	0.000426025	0.000766032	0.00100324	0.00157136	0.00118975
KRAKEN_303541	3.05051	3.92e-08	Bacillota	Bacilli	Lactobacillales	Lactobacillaceae	Lactobacillus	Lactobacillus_apis	0.000557553	0.000452913	0.000317304	0.000152053	0.000115598	9.65e-05	0.000187114	0.000576817	0.000306982	6.95e-05	0.000935986	0.00102686	0.00133193	0.00204524	0.000533044	0.000745543	0.000340459	0.000776703	0.000504023	0.000830929
KRAKEN_40091	3.04392	7.85e-14	Bacillota	Tissierellia	Tissierellales	Peptoniphilaceae	Helcococcus	Helcococcus_kunzii	0.000398252	0.000528398	0.000249311	0.00022808	0.000231197	0.000144748	0.000163724	0.000432613	0.00029704	0.000208392	0.000779988	0.00143761	0.000822662	0.00133727	0.000959479	0.000532531	0.000510688	0.000647252	0.000830155	0.000806603
KRAKEN_2905879	3.04328	2.5e-05	Pseudomonadota	Gammaproteobacteria	Moraxellales	Moraxellaceae	Acinetobacter	Acinetobacter_sp.	0	0.000188714	9.07e-05	0.000532186	0.000115598	0.000132686	0.00088879	0.000264374	0.000276631	0.000347321	0.00109198	0	3.92e-05	0.000235989	0.000533044	0.00223663	0.000936261	0.000647252	0.000237187	0.000630487
KRAKEN_2964606	3.03722	0.000106807	Pseudomonadota	Gammaproteobacteria	Cellvibrionales	Cellvibrionaceae	Cellvibrio	Cellvibrio_sp.	0.00127441	0.000717112	0.000339969	0.000532186	0.000346795	0.000446306	0.000865401	0.000576817	0.000637374	0.000208392	0.00140398	0.00164298	0.000313395	0.00078663	0.000426435	0.00905302	0.000340459	6.47e-05	0.000355781	0.00145958
KRAKEN_638	3.02917	1.13e-06	Pseudomonadota	Gammaproteobacteria	Enterobacterales	Morganellaceae	Arsenophonus	Arsenophonus_nasoniae	0.0324177	0.0158897	0.0378046	0.0249367	0.00886255	0.0115798	0.0183605	0.053644	0.0254369	0.0200057	0.0510112	0.0303951	0.0879465	0.121534	0.127504	0.0400463	0.0330245	0.108026	0.0850909	0.0704585
KRAKEN_2583452	3.01883	1.49e-10	Bacillota	Erysipelotrichia	Erysipelotrichales	Erysipelotrichaceae	Amedibacterium	Amedibacterium_intestinale	0.000398252	0.000339685	2.27e-05	0.000266093	7.71e-05	0.00020506	0.000140335	0.000336477	0.000223213	0.000208392	0.00101398	0.000410745	0.000665964	0.000629304	0.000213218	0.000532531	0.000766032	0.000388351	0.000504023	0.000533254
KRAKEN_171281	3.01312	4.24e-12	Mycoplasmatota	Mollicutes	Mycoplasmatales	Mycoplasmataceae	Mycoplasmopsis	Mycoplasmopsis_citelli	0.000238951	0.000226456	0.000362634	0.000190066	0.000115598	6.03e-05	0.000116946	0.000384545	0.000211937	0.000208392	0.00062399	0.00102686	0.000744313	0.000471978	0.000959479	0.000213012	0.00102138	0.000388351	0.000444726	0.000610248
KRAKEN_2487118	2.99845	5.86e-24	Bacillota	Erysipelotrichia	Erysipelotrichales	Erysipelotrichaceae	Intestinibaculum	Intestinibaculum_porci	0.000398252	0.000301942	0.000158652	0.000342119	7.71e-05	0.000229184	0.000233892	0.000192272	0.000241677	0.000138928	0.000545992	0.000410745	0.000705139	0.000629304	0.000426435	0.000426025	0.000595802	0.000711978	0.00074121	0.000533156
KRAKEN_1346	2.99521	2.98e-05	Bacillota	Bacilli	Lactobacillales	Streptococcaceae	Streptococcus	Streptococcus_iniae	0.000557553	0.000226456	4.53e-05	0.00011404	3.85e-05	3.62e-05	4.68e-05	0.000216306	0.000160144	6.95e-05	0.000311995	0.00123223	0.000470093	0.000629304	0.000319826	0.000213012	0.000425573	0.000323626	0.000474374	0.000446954
KRAKEN_2143	2.99448	3.29e-10	Mycoplasmatota	Mollicutes	Entomoplasmatales	Spiroplasmataceae	Spiroplasma	Spiroplasma_gladiatoris	0.000477902	0.000566141	0.000498621	0.000380133	3.85e-05	0.000180935	0.000140335	0.000721021	0.000375449	0.000347321	0.00116998	0.00123223	0.000822662	0.00110128	0.00149252	0.000639037	0.000595802	0.00100324	0.00154172	0.00099458
KRAKEN_33990	2.99161	4.14e-07	Pseudomonadota	Alphaproteobacteria	Rickettsiales	Rickettsiaceae	Rickettsia	Rickettsia_bellii	0.146397	0.0703525	0.101809	0.0783834	0.0595332	0.0169235	0.0427789	0.241855	0.0947541	0.090998	0.202407	0.142118	0.381558	0.36067	0.344666	0.250928	0.15593	0.297704	0.362363	0.258934
KRAKEN_61015	2.98414	1.97e-09	Bacillota	Bacilli	Bacillales	Staphylococcaceae	Staphylococcus	Staphylococcus_succinus	0.000398252	0.000301942	0.000453292	0.00022808	0.000115598	0.000132686	9.36e-05	0.000408579	0.000266504	6.95e-05	0.000935986	0.00102686	0.000822662	0.000550641	0.000639653	0.000745543	0.000255344	0.00074434	0.000978397	0.000676893
KRAKEN_1548	2.98098	5.27e-07	Bacillota	Clostridia	Eubacteriales	Clostridiaceae	Clostridium	Clostridium_scatologenes	0.000238951	0.000339685	0.000113323	0.00011404	0.000154131	1.21e-05	0.000140335	0.000336477	0.00018113	0.000208392	0.000545992	0.00123223	0.000470093	7.87e-05	0.000319826	0.000745543	0.000170229	0.000323626	0.000770858	0.000486549
KRAKEN_1547	2.97914	6.34e-13	Bacillota	Erysipelotrichia	Erysipelotrichales	Coprobacillaceae	Thomasclavelia	Thomasclavelia_ramosa	0.000557553	0.000226456	0.00029464	7.6e-05	0.000192664	9.65e-05	0.000140335	0.000504715	0.000261108	0.000486249	0.000467993	0.00143761	0.000979359	0.000943956	0.00085287	0.000213012	0.000595802	0.000485439	0.000592968	0.000705526
KRAKEN_2735868	2.97696	0.000946186	Bacillota	Bacilli	Bacillales	unclassified	Bacillales	family_Exiguobacterium	0.000159301	0.000188714	0.000430627	0.000494173	0.000500927	0.000434244	0.00119285	0.000913294	0.000539266	0.000555713	0	0.000410745	0.000156698	0.00747298	0.00586348	0	0.000680917	0.000323626	5.93e-05	0.00155235
KRAKEN_850	2.97594	4.95e-08	Fusobacteriota	Fusobacteriia	Fusobacteriales	Fusobacteriaceae	Fusobacterium	Fusobacterium_mortiferum	0.000796504	0.000150971	0.000226646	0.00011404	7.71e-05	8.44e-05	0.000140335	0.000264374	0.000231796	0.000138928	0.000545992	0.00102686	0.000744313	0.000550641	0.000746261	0.000213012	0.000170229	0.000679615	0.000859803	0.000567566
KRAKEN_1278212	2.9751	7.51e-12	Campylobacterota	Epsilonproteobacteria	Campylobacterales	Arcobacteraceae	Arcobacter	Arcobacter_suis	0.000557553	0.000641627	0.000317304	0.000342119	0.000192664	7.24e-05	0.000163724	0.000721021	0.000376052	0.000416785	0.000779988	0.00143761	0.00144945	0.00102262	0.000746261	0.000745543	0.00153206	0.000970878	0.000859803	0.0009961
KRAKEN_2509341	2.972	1.45e-09	Campylobacterota	Epsilonproteobacteria	Campylobacterales	Sulfurimonadaceae	Sulfurimonas	Sulfurimonas_hydrogeniphila	0.000398252	0.000452913	0.000113323	0.00022808	3.85e-05	6.03e-05	0.000280671	0.000336477	0.000238565	6.95e-05	0.000779988	0.00184835	0.000391744	0.000707967	0.000959479	0.000426025	0.000340459	0.000517802	0.000504023	0.000654534
KRAKEN_337479	2.97011	9.26e-07	Pseudomonadota	Alphaproteobacteria	Rickettsiales	Rickettsiaceae	Rickettsia	Rickettsia_endosymbiont	13.3983	6.63566	10.1316	7.57859	5.71546	1.67951	4.02748	23.1655	9.04153	9.05611	19.7895	13.6425	36.3979	32.9602	32.1624	22.1695	14.4146	28.5571	33.7198	24.2869
KRAKEN_1292	2.96669	2.72e-07	Bacillota	Bacilli	Bacillales	Staphylococcaceae	Staphylococcus	Staphylococcus_warneri	0.00358427	0.00150971	0.0033317	0.00110238	0.00150278	0.00319652	0.000467784	0.0012738	0.00199612	0.00354267	0.00265196	0.00349133	0.00133193	0.0146313	0.0157781	0.00372771	0.00255344	0.00148868	0.00142312	0.00506203
KRAKEN_2789740	2.96197	3.37e-06	Bacteroidota	Sphingobacteriia	Sphingobacteriales	Sphingobacteriaceae	Pedobacter	Pedobacter_endophyticus	0.00199126	0.00218908	0.00101991	0.00178662	0.00188811	0.00126654	0.00145013	0.00122574	0.00160217	0.000694641	0.00124798	0.00287522	0.000979359	0.0057424	0.0266522	0.00117157	0.00221298	0.00074434	0.00127488	0.00435956
KRAKEN_109232	2.9607	5.62e-06	Pseudomonadota	Alphaproteobacteria	Rickettsiales	Rickettsiaceae	Rickettsia	Rickettsia_monacensis	0.00748713	0.00403847	0.00677671	0.00440954	0.00385328	0.00118211	0.00261959	0.0166075	0.0058718	0.0063907	0.0116998	0.00800953	0.0238964	0.0235989	0.0191896	0.0149109	0.0092775	0.0181231	0.0236001	0.0158696
KRAKEN_931099	2.95786	1.12e-06	Pseudomonadota	Alphaproteobacteria	Rickettsiales	Rickettsiaceae	Rickettsia	Rickettsia_endosymbiont	0.0123458	0.00524624	0.00781929	0.00577802	0.00412301	0.00113386	0.00247926	0.016223	0.00689356	0.00743266	0.0151318	0.00924177	0.0275396	0.0241495	0.0219614	0.017254	0.0120012	0.0211652	0.0255866	0.0181464
KRAKEN_861	2.95275	4.81e-09	Fusobacteriota	Fusobacteriia	Fusobacteriales	Fusobacteriaceae	Fusobacterium	Fusobacterium_ulcerans	0.00254881	0.00120777	0.00083859	0.00106437	0.000308262	0.000180935	0.00058473	0.00197079	0.00108803	0.00111143	0.00343195	0.00492894	0.00364322	0.00330385	0.00341148	0.00159759	0.00119161	0.00220066	0.0036171	0.00284378
KRAKEN_35791	2.95249	1.38e-06	Pseudomonadota	Alphaproteobacteria	Rickettsiales	Rickettsiaceae	Rickettsia	Rickettsia_massiliae	0.00684993	0.00332136	0.0044196	0.00307908	0.00323676	0.000639304	0.00177758	0.00920504	0.00406608	0.00326481	0.0102178	0.00575043	0.0157481	0.0146313	0.0134327	0.00894652	0.00612825	0.0129774	0.0134011	0.0104498
KRAKEN_47589	2.95192	1.44e-06	Pseudomonadota	Alphaproteobacteria	Rickettsiales	Rickettsiaceae	Rickettsia	Rickettsia_peacockii	0.00677028	0.00256651	0.00457825	0.00209073	0.00288996	0.000880551	0.00140335	0.0090368	0.00377705	0.00312589	0.00928186	0.00472357	0.0155914	0.0119568	0.0105543	0.008627	0.0063836	0.0124272	0.0149428	0.00976144
KRAKEN_1636603	2.95082	8.34e-05	Pseudomonadota	Gammaproteobacteria	Moraxellales	Moraxellaceae	Acinetobacter	Acinetobacter_sp.	0.000318601	0	4.53e-05	0.000722252	0.000192664	8.44e-05	0.000374227	0.000432613	0.000271257	0.00083357	0.000857987	0.000410745	0	7.87e-05	0.000533044	0.00149109	0.00127672	0.000582527	0.000385429	0.000644981
KRAKEN_2110	2.94893	3.81e-06	Mycoplasmatota	Mollicutes	Mycoplasmatales	Mycoplasmataceae	Mycoplasmopsis	Mycoplasmopsis_agalactiae	0.000477902	0.000264199	0.000113323	0.000380133	0	7.24e-05	0.000187114	0.000312443	0.000225939	6.95e-05	0.000701989	0.000205373	0.000470093	0.000707967	0.000746261	0.000426025	0.000595802	0.000679615	0.00074121	0.000534384
KRAKEN_2675878	2.94303	1.05e-05	Bacteroidota	Cytophagia	Cytophagales	Hymenobacteraceae	Hymenobacter	Hymenobacter_sp.	0.00270811	0.00585013	0.00485022	0.00691842	0.00466247	0.00683935	0.00608119	0.00247551	0.00504817	0.00388999	0.00709789	0.0215641	0.00509267	0.0251722	0.0300637	0.00223663	0.0335352	0.00310681	0.00225328	0.0134012
KRAKEN_1878942	2.94147	6.68e-09	Pseudomonadota	Gammaproteobacteria	Enterobacterales	Yersiniaceae	Fukatsuia_Candidatus	Fukatsuia_Candidatus	0.000955804	0.000452913	0.00054395	0.000380133	0.000308262	0.000385995	0.000654898	0.00134591	0.000628483	0.000555713	0.00148198	0.00082149	0.00176285	0.00353983	0.00213218	0.000639037	0.000595802	0.00229775	0.0018975	0.00157241
KRAKEN_33989	2.93797	8.13e-07	Pseudomonadota	Alphaproteobacteria	Rickettsiales	Rickettsiaceae	Rickettsia	Rickettsia_amblyommatis	0.0627645	0.0307603	0.0469157	0.0336798	0.0295161	0.00755102	0.0184541	0.11409	0.0429664	0.0443181	0.0936766	0.0640762	0.168254	0.154258	0.143282	0.101713	0.0725177	0.126441	0.163956	0.113249
KRAKEN_781	2.93779	5.52e-07	Pseudomonadota	Alphaproteobacteria	Rickettsiales	Rickettsiaceae	Rickettsia	Rickettsia_conorii	0.06834	0.0332514	0.0461451	0.0348202	0.0296317	0.00784052	0.0176589	0.115099	0.0440983	0.0401503	0.0960165	0.0687998	0.176089	0.152528	0.14776	0.111725	0.0749009	0.133075	0.159745	0.116079
KRAKEN_788	2.93616	4.88e-06	Pseudomonadota	Alphaproteobacteria	Rickettsiales	Rickettsiaceae	Rickettsia	Rickettsia_canadensis	0.00215056	0.00117003	0.00151853	0.00129245	0.00146425	0.000301558	0.000935568	0.0043742	0.00165089	0.0017366	0.00319795	0.00082149	0.00536689	0.00739432	0.00628992	0.0034082	0.00297901	0.00530747	0.00631511	0.0042817
KRAKEN_1352	2.93583	1.05e-10	Bacillota	Bacilli	Lactobacillales	Enterococcaceae	Enterococcus	Enterococcus_faecium	0.000876154	0.00135874	0.000997242	0.00163457	0.000732123	0.000470431	0.000771844	0.00261971	0.0011826	0.00111143	0.00343195	0.00698267	0.00309478	0.00196657	0.00810227	0.0017041	0.00263855	0.00168286	0.00219398	0.00329092
KRAKEN_197482	2.93509	3.69e-09	Campylobacterota	Epsilonproteobacteria	Campylobacterales	Arcobacteraceae	Malaciobacter	Malaciobacter_halophilus	0.000238951	0.000150971	9.07e-05	0.000152053	0.000192664	8.44e-05	0.000116946	0.000456647	0.000185417	6.95e-05	0.000545992	0.00082149	0.000665964	0.000314652	0.000533044	0.000213012	8.51e-05	0.000582527	0.000859803	0.000469108
KRAKEN_33992	2.93299	4.93e-07	Pseudomonadota	Alphaproteobacteria	Rickettsiales	Rickettsiaceae	Rickettsia	Rickettsia_rhipicephali	0.0370374	0.0187959	0.0243191	0.0192727	0.0170315	0.00423388	0.0101041	0.0651803	0.0244969	0.0252849	0.0576411	0.0359402	0.0961339	0.0811802	0.0802764	0.060815	0.0384718	0.0708094	0.0901311	0.0636684
KRAKEN_2495429	2.93271	0.000118926	Actinomycetota	Actinomycetes	Micrococcales	Microbacteriaceae	Curtobacterium	Curtobacterium_sp.	0.00230986	0.000717112	0.0141654	0.00129245	0.00157985	0.00290702	0.00205825	0.0115604	0.00457379	0.00187553	0.00811187	0.00800953	0.00791322	0.00511309	0.00373131	0.0382357	0.0198317	0.00440132	0.0206649	0.0117888
KRAKEN_786	2.93148	3.16e-05	Pseudomonadota	Alphaproteobacteria	Rickettsiales	Rickettsiaceae	Rickettsia	Rickettsia_akari	0.00334532	0.00139648	0.00176784	0.0017106	0.00157985	0.000663429	0.000865401	0.00497505	0.00203799	0.00152821	0.00444593	0.00369671	0.00873589	0.00645036	0.0072494	0.00479278	0.0034897	0.00592236	0.00681913	0.00531305
KRAKEN_1080223	2.92919	7.79e-08	Campylobacterota	Epsilonproteobacteria	Campylobacterales	Arcobacteraceae	Malaciobacter	Malaciobacter_pacificus	0.00382322	0.00305716	0.0017905	0.002851	0.000346795	0.000506618	0.000795233	0.0033888	0.00206992	0.00145875	0.00522592	0.00862565	0.00744313	0.0057424	0.00533044	0.00394073	0.00451108	0.00546928	0.00610757	0.00538549
KRAKEN_51049	2.92314	7.11e-07	Pseudomonadota	Gammaproteobacteria	Pasteurellales	Pasteurellaceae	Actinobacillus	Actinobacillus_indolicus	0.000716853	0.000188714	0.000181317	0.00011404	3.85e-05	6.03e-05	0.000140335	0.000384545	0.000228076	0.000208392	0.00101398	0.00184835	0.000901011	0.000393315	0.000533044	0	0.000510688	0.000194176	0.000385429	0.000598839
KRAKEN_3002900	2.92087	8.08e-08	Bacteroidota	Flavobacteriia	Flavobacteriales	Flavobacteriaceae	Flavobacterium	Flavobacterium_praedii	0.000398252	0.000377427	6.8e-05	7.6e-05	0.00026973	6.03e-05	0.000116946	0.000672953	0.000254951	0.000416785	0.000701989	0.00082149	0.000705139	0.000471978	0.000639653	0.000639037	0.000595802	0.000582527	0.000830155	0.000640456
KRAKEN_106649	2.91889	1.16e-11	Pseudomonadota	Gammaproteobacteria	Moraxellales	Moraxellaceae	Acinetobacter	Acinetobacter_guillouiae	0.000398252	0.000339685	0.000226646	0.000304106	0.000308262	0.000313621	0.000257281	0.000336477	0.000310541	0.00083357	0.000701989	0.000410745	0.000744313	0.000157326	0.000533044	0.000958555	0.00144695	0.000873791	0.000415077	0.000707536
KRAKEN_35788	2.9153	3.33e-06	Pseudomonadota	Alphaproteobacteria	Rickettsiales	Rickettsiaceae	Rickettsia	Rickettsia_africae	0.00732783	0.00396299	0.00682204	0.00387735	0.00342942	0.000977049	0.00226875	0.0130986	0.0052205	0.00583499	0.0107638	0.0059558	0.0200573	0.0176992	0.0172706	0.0122482	0.00885192	0.0163108	0.0187081	0.0133701
KRAKEN_1808001	2.90845	1.05e-05	Pseudomonadota	Gammaproteobacteria	Moraxellales	Moraxellaceae	Acinetobacter	Acinetobacter_sp.	0.000398252	0.000226456	0.000113323	0.000988345	0.000154131	0.000241247	0.00088879	0.000745055	0.00046945	0.00208392	0.000857987	0.00082149	7.83e-05	0.000393315	0.000213218	0.00234314	0.00212787	0.00116505	0.000859803	0.00109441
KRAKEN_83526	2.90798	2.97e-09	Bacillota	Bacilli	Lactobacillales	Lactobacillaceae	Companilactobacillus	Companilactobacillus_paralimentarius	0.000159301	0.000188714	0.000135988	0.000342119	0.000231197	3.62e-05	0.000140335	0.000408579	0.000205304	6.95e-05	0.00062399	0.00102686	0.000901011	0.000550641	0.000533044	0.000213012	0.000425573	0.000388351	0.000563319	0.00052953
KRAKEN_785	2.90757	2.11e-06	Pseudomonadota	Alphaproteobacteria	Rickettsiales	Rickettsiaceae	Rickettsia	Rickettsia_typhi	0.00135406	0.000792598	0.000929249	0.000722252	0.000385328	0.000253309	0.000444395	0.00249954	0.000922591	0.000486249	0.00179397	0.00246447	0.00340817	0.00291053	0.00341148	0.00266265	0.00119161	0.00271846	0.00340956	0.00244572
KRAKEN_2124	2.90485	4.97e-08	Mycoplasmatota	unclassified	Mycoplasmatota	class	Mycoplasmoidales	Metamycoplasmataceae_Metamycoplasma	0.000238951	0.000339685	9.07e-05	0.000342119	3.85e-05	7.24e-05	9.36e-05	0.000504715	0.000215084	0	0.00062399	0.00143761	0.000940185	0.000314652	0.000426435	0.000532531	0.000425573	0.000550164	0.000533671	0.000578481
KRAKEN_2495430	2.90475	0.000116978	Actinomycetota	Actinomycetes	Micrococcales	Microbacteriaceae	Curtobacterium	Curtobacterium_sp.	0.016408	0.00354782	0.110649	0.00809683	0.0142186	0.0222671	0.0130512	0.0894307	0.0347086	0.0154905	0.0506992	0.0552452	0.0645985	0.0361063	0.0326223	0.281176	0.147163	0.0344338	0.168907	0.0886442
KRAKEN_2898151	2.90445	0.000126903	Actinomycetota	Actinomycetes	Micrococcales	Microbacteriaceae	Curtobacterium	Curtobacterium_sp.	0.0191957	0.00396299	0.129188	0.00908517	0.0188811	0.0283103	0.0147352	0.106134	0.0411866	0.0206308	0.0591231	0.0669514	0.0692995	0.0442086	0.0370999	0.33592	0.182826	0.0403562	0.194701	0.105112
KRAKEN_782	2.90412	2.69e-06	Pseudomonadota	Alphaproteobacteria	Rickettsiales	Rickettsiaceae	Rickettsia	Rickettsia_prowazekii	0.000955804	0.000566141	0.000634609	0.000494173	0.000423861	8.44e-05	0.000257281	0.00170642	0.000640336	0.000486249	0.00171597	0.00102686	0.00223294	0.0014946	0.00309166	0.00106506	0.00119161	0.00190939	0.00213468	0.0016349
KRAKEN_2686365	2.90196	3.13e-08	Bacteroidota	Flavobacteriia	Flavobacteriales	Flavobacteriaceae	Algibacter	Algibacter_sp.	0.00501797	0.00347233	0.0025611	0.00307908	0.000616525	0.000639304	0.00126302	0.00540766	0.00275712	0.00284803	0.00889186	0.00965251	0.0106554	0.00692234	0.00660975	0.00287567	0.00476642	0.00618126	0.00966537	0.00690686
KRAKEN_140	2.90172	3.54e-07	Spirochaetota	Spirochaetia	Spirochaetales	Borreliaceae	Borrelia	Borrelia_hermsii	0.000796504	0.000377427	0.000158652	0.00011404	0.000154131	2.41e-05	4.68e-05	0.000312443	0.000248012	0.000138928	0.000701989	0.000616118	0.000548441	0.000471978	0.000746261	0.000213012	0.000425573	0.000647252	0.00100804	0.00055176
KRAKEN_167642	2.901	5.41e-08	Fusobacteriota	Fusobacteriia	Fusobacteriales	Fusobacteriaceae	Ilyobacter	Ilyobacter_polytropus	0.000557553	0.000339685	0.000317304	0.000380133	3.85e-05	7.24e-05	0.000163724	0.000552783	0.00030276	0.000347321	0.000857987	0.00102686	0.000548441	0.00110128	0.000639653	0.00138458	0.000425573	0.000485439	0.000622616	0.000743976
KRAKEN_1498	2.89718	2.73e-11	Bacillota	Clostridia	Eubacteriales	Clostridiaceae	Hathewaya	Hathewaya_histolytica	0.000238951	0.000226456	0.000135988	0.00022808	7.71e-05	0.000132686	0.000140335	0.000312443	0.000186505	6.95e-05	0.000311995	0.000616118	0.000587616	0.000314652	0.00085287	0.000319518	0.000170229	0.000550164	0.000711561	0.000450422
KRAKEN_217159	2.89637	5.94e-09	Bacillota	Clostridia	Eubacteriales	Clostridiaceae	Clostridium	Clostridium_carboxidivorans	0.000398252	0.000490656	0.000113323	0.000304106	0.000192664	6.03e-05	0.000187114	0.000312443	0.000257357	0.000347321	0.000857987	0.00143761	0.000822662	0.000314652	0.000533044	0.000319518	0.000255344	0.000711978	0.000444726	0.000604484
KRAKEN_1133329	2.89516	1.09e-06	Pseudomonadota	Alphaproteobacteria	Rickettsiales	Rickettsiaceae	Rickettsia	Rickettsia_endosymbiont	0.0530471	0.024948	0.0369433	0.0272175	0.0240059	0.00651366	0.0145013	0.0922667	0.0349304	0.0343153	0.0737869	0.0497002	0.130411	0.117601	0.117376	0.0815837	0.0604314	0.100421	0.1282	0.0893827
KRAKEN_1068590	2.89304	9.63e-07	Pseudomonadota	Alphaproteobacteria	Rickettsiales	Rickettsiaceae	Rickettsia	Rickettsia_asembonensis	0.271528	0.132515	0.212027	0.147187	0.131705	0.0344018	0.0815582	0.467054	0.184747	0.180815	0.377046	0.273556	0.708743	0.608144	0.609269	0.426557	0.308455	0.546799	0.664628	0.470401
KRAKEN_42862	2.89296	1.34e-06	Pseudomonadota	Alphaproteobacteria	Rickettsiales	Rickettsiaceae	Rickettsia	Rickettsia_felis	0.172762	0.0817508	0.136804	0.0910798	0.0785684	0.0221947	0.0509885	0.297926	0.116509	0.116283	0.246008	0.162039	0.445961	0.39009	0.366414	0.268502	0.184699	0.353885	0.421185	0.295507
KRAKEN_55212	2.88789	0.000298893	Pseudomonadota	Gammaproteobacteria	Enterobacterales	Erwiniaceae	Erwinia	Erwinia_rhapontici	0.000716853	0.000905826	0.000906584	0.000874305	0.00104039	0.00125448	0.000912179	0.000480681	0.000886412	0.00138928	0.000155998	0.00143761	0.000274221	0.000157326	0.000213218	0.000532531	0.000510688	0.0136894	0.000148242	0.00185085
KRAKEN_120107	2.88441	7.65e-07	Pseudomonadota	Alphaproteobacteria	Sphingomonadales	Sphingomonadaceae	Sphingobium	Sphingobium_cloacae	0.0129034	0.0152103	0.0194009	0.0188926	0.0199215	0.0180814	0.0199042	0.0123535	0.0170835	0.0836348	0.0578751	0.00842027	0.00571946	0.00959688	0.00756922	0.0588979	0.0473237	0.0280584	0.00853874	0.0315635
KRAKEN_423477	2.87861	1.33e-08	Bacillota	Negativicutes	Veillonellales	Veillonellaceae	Veillonella	Veillonella_rogosae	0	7.55e-05	0.000226646	0.000190066	0.000192664	6.03e-05	0.000140335	0.000216306	0.000137727	0	7.8e-05	0.000616118	0.000195872	0.000471978	0.00106609	0.000106506	0.00110649	9.71e-05	0.000415077	0.000415323
KRAKEN_2816908	2.87672	4.87e-10	Bacillota	Tissierellia	unclassified	Tissierellia	order	unclassified_Tissierellia	0.000557553	0.00041517	0.000113323	0.00011404	0.000115598	7.24e-05	0.000116946	0.000432613	0.000242205	0.000416785	0.000467993	0.000410745	0.000744313	0.00102262	0.000533044	0.000426025	0.000425573	0.000517802	0.000444726	0.000540963
KRAKEN_52584	2.8741	1.34e-09	Spirochaetota	Spirochaetia	Brachyspirales	Brachyspiraceae	Brachyspira	Brachyspira_pilosicoli	0.000318601	0.000490656	0.000158652	0.000190066	0.000231197	7.24e-05	0.000163724	0.000576817	0.000275264	6.95e-05	0.000467993	0.000616118	0.000901011	0.000943956	0.0011727	0.000532531	0.000510688	0.000647252	0.000859803	0.000672155
KRAKEN_1493	2.87306	1.54e-12	Bacillota	Clostridia	Eubacteriales	Clostridiaceae	Clostridium	Clostridium_cellulovorans	0.00119476	0.000641627	0.000339969	0.000304106	0.000231197	0.000132686	0.000233892	0.000600851	0.000459886	0.00083357	0.000779988	0.0022591	0.00141028	0.00133727	0.00138591	0.000852049	0.000425573	0.000970878	0.000711561	0.00109662
KRAKEN_252967	2.86914	5.79e-13	Spirochaetota	Spirochaetia	Spirochaetales	Spirochaetaceae	Thiospirochaeta	Thiospirochaeta_perfilievii	0.000637203	0.000150971	0.000158652	0.000266093	0.000154131	0.000168873	7.02e-05	0.000168238	0.000221795	0.000208392	0.000233996	0.00143761	0.000430918	0.000393315	0.00085287	0.000319518	0.000510688	0.000517802	0.000355781	0.000526089
KRAKEN_1488	2.86671	1.7e-05	Bacillota	Clostridia	Eubacteriales	Clostridiaceae	Clostridium	Clostridium_acetobutylicum	0.000637203	0.000754855	0.000181317	7.6e-05	0	7.24e-05	0.000116946	0.000576817	0.000301942	6.95e-05	0.000935986	0.00082149	0.00125358	0.000393315	0.00085287	0.000106506	0.000680917	0.000711978	0.00133418	0.000716032
KRAKEN_28200	2.86566	7.38e-08	Campylobacterota	Epsilonproteobacteria	Campylobacterales	Arcobacteraceae	Aliarcobacter	Aliarcobacter_skirrowii	0.000716853	0.000188714	0.000181317	0.000380133	3.85e-05	8.44e-05	9.36e-05	0.000552783	0.000279538	0.000138928	0.000857987	0.000616118	0.000979359	0.000393315	0.000959479	0.000213012	0.00102138	0.000711978	0.000711561	0.000660311
KRAKEN_347202	2.86449	4.91e-08	Actinomycetota	Actinomycetes	Micrococcales	Micrococcaceae	Arthrobacter	Arthrobacter_sp.	7.97e-05	0.000113228	0.000113323	0.000304106	0.000423861	0.000241247	0.000350838	0.000192272	0.000227322	0.00125035	0.000311995	0.000616118	0.000940185	0.000235989	0.000426435	0.000426025	0.000851146	0.000226538	0	0.000528479
KRAKEN_266749	2.86138	1.32e-16	Bacteroidota	Flavobacteriia	Flavobacteriales	Weeksellaceae	Kaistella	Kaistella_jeonii	0.000876154	0.000792598	0.000158652	0.000494173	0.000385328	0.00020506	0.000467784	0.000576817	0.000494571	0.000486249	0.000779988	0.00349133	0.000940185	0.00102262	0.00202557	0.00106506	0.00110649	0.000873791	0.000770858	0.00125621
KRAKEN_2095	2.8592	5.58e-08	Mycoplasmatota	Mollicutes	Mycoplasmatales	Mycoplasmataceae	Mycoplasma	Mycoplasma_capricolum	0.000238951	0.000301942	0.000203981	0.000190066	0	0.000120623	4.68e-05	0.000360511	0.000182859	0.000208392	0.000467993	0.00082149	0.000665964	0.000550641	0.000106609	0.000106506	0.000255344	0.000517802	0.000711561	0.00044123
KRAKEN_2058137	2.85749	6.86e-09	Bacteroidota	Flavobacteriia	Flavobacteriales	Flavobacteriaceae	Polaribacter	Polaribacter_sp.	0.0222225	0.0109831	0.0029464	0.0141029	0.0241601	0.00329302	0.0114139	0.00574414	0.0118583	0.0219507	0.0213717	0.0669514	0.0124575	0.0497937	0.0521317	0.0206622	0.0186401	0.0115211	0.00675983	0.028224
KRAKEN_238800	2.8536	2.15e-06	Pseudomonadota	Alphaproteobacteria	Rickettsiales	Rickettsiaceae	Rickettsia	Rickettsia_asiatica	0.00326567	0.00237779	0.00274242	0.00174861	0.00208077	0.000735803	0.00126302	0.00648919	0.00258791	0.00229232	0.00514792	0.0022591	0.00838332	0.00873159	0.00842209	0.00596434	0.00442596	0.00734631	0.00969502	0.0062668
KRAKEN_216931	2.85339	2.84e-09	Mycoplasmatota	Mollicutes	Entomoplasmatales	Spiroplasmataceae	Spiroplasma	Spiroplasma_alleghenense	0.000716853	0.00041517	9.07e-05	0.000304106	3.85e-05	0.000108561	0.000140335	0.000336477	0.000268838	0.000347321	0.000389994	0.00082149	0.000861836	0.000865293	0.000639653	0.000426025	0.000170229	0.000453077	0.000978397	0.000595332
KRAKEN_859	2.84346	6.06e-10	Fusobacteriota	Fusobacteriia	Fusobacteriales	Fusobacteriaceae	Fusobacterium	Fusobacterium_necrophorum	0.0517727	0.0234005	0.00881653	0.0367588	0.0476266	0.0105787	0.0297979	0.0131226	0.0277343	0.0546683	0.0512452	0.148074	0.0336508	0.118466	0.11663	0.0454781	0.0401741	0.025081	0.0173443	0.0650812
KRAKEN_401472	2.84074	0.000359899	Actinomycetota	Actinomycetes	Mycobacteriales	Corynebacteriaceae	Corynebacterium	Corynebacterium_ureicelerivorans	0.0264439	0.0185694	0.0167265	0.0042955	0.0527514	0.00563311	0.00640864	0.00581624	0.0170806	0.00548767	0.00327595	0.0400476	0.0192738	0.0208457	0.0186565	0.00244964	0.337565	0.00724923	0.00616686	0.0461018
KRAKEN_2098	2.83936	1.29e-09	Mycoplasmatota	unclassified	Mycoplasmatota	class	Mycoplasmoidales	Metamycoplasmataceae_Metamycoplasma	0.00175231	0.00109454	0.000657273	0.0011404	0.000423861	0.000180935	0.000350838	0.00149011	0.000886283	0.000972498	0.00226196	0.00328596	0.00238964	0.00220256	0.00181235	0.00138458	0.00212787	0.00197412	0.00272765	0.00211392
KRAKEN_33991	2.83724	0.00123655	Pseudomonadota	Alphaproteobacteria	Rickettsiales	Rickettsiaceae	Rickettsia	Rickettsia_montanensis	0.000159301	0.000150971	0.000362634	0.000190066	0	7.24e-05	0.000140335	0.000937328	0.000251629	0.000347321	0.000389994	0.000616118	0.000822662	0.00133727	0.0011727	0.000426025	0.000510688	0.000582527	0.000800506	0.000700581
KRAKEN_108981	2.83708	2.57e-06	Pseudomonadota	Gammaproteobacteria	Moraxellales	Moraxellaceae	Acinetobacter	Acinetobacter_schindleri	0.00501797	0.0041517	0.00856722	0.0223518	0.00574139	0.00355839	0.0225472	0.0113921	0.010416	0.0263964	0.0343195	0.0106794	0.00231129	0.0127434	0.0157781	0.0444131	0.0339607	0.0145632	0.0109403	0.0206105
KRAKEN_769	2.8346	9.84e-07	Pseudomonadota	Alphaproteobacteria	Rickettsiales	Anaplasmataceae	Anaplasma	Anaplasma_centrale	0.000238951	0.000301942	9.07e-05	7.6e-05	0.000115598	8.44e-05	9.36e-05	0.000264374	0.000158196	0	7.8e-05	0	0.000665964	0.000550641	0.000959479	0.000532531	0	0.000420714	0.000355781	0.000356311
KRAKEN_418240	2.83047	2.44e-08	Bacillota	Clostridia	Eubacteriales	Lachnospiraceae	Blautia	Blautia_wexlerae	0.000637203	0.000301942	0.000430627	0.000418146	0.000385328	0.000192997	0.000374227	0.000432613	0.000396635	0.000138928	0.000701989	0.00575043	0.00113606	0.000471978	0.00213218	0.000213012	0.000595802	0.000323626	0.000444726	0.00119087
KRAKEN_354585	2.8269	2.75e-06	Pseudomonadota	Alphaproteobacteria	Rickettsiales	Rickettsiaceae	Rickettsia	Rickettsia_gravesii	0.0184789	0.00758629	0.0108563	0.00881908	0.00743683	0.00189379	0.00423345	0.0269422	0.0107809	0.0100028	0.0238676	0.019305	0.0385476	0.0317012	0.0305967	0.026094	0.0148099	0.0300001	0.0351333	0.0260058
KRAKEN_643214	2.82585	2.72e-11	Bacillota	Bacilli	Bacillales	Staphylococcaceae	Mammaliicoccus	Mammaliicoccus_stepanovicii	0.000398252	0.000150971	9.07e-05	0.000266093	7.71e-05	9.65e-05	0.000116946	0.000168238	0.0001706	0.000138928	0.000155998	0.000205373	0.000587616	0.000471978	0.000746261	0	0.000510688	0.00012945	0.000563319	0.000350961
KRAKEN_712368	2.8223	3.51e-06	Fusobacteriota	Fusobacteriia	Fusobacteriales	Leptotrichiaceae	Leptotrichia	Leptotrichia_sp.	0.000398252	0.000113228	0.000113323	0.00022808	7.71e-05	2.41e-05	2.34e-05	0.000528749	0.000188279	6.95e-05	0.000389994	0.00082149	0.00101853	0.000550641	0.000213218	0.000426025	0.000340459	0.000388351	0.000504023	0.000472224
KRAKEN_33028	2.82092	4.96e-09	Bacillota	Bacilli	Bacillales	Staphylococcaceae	Staphylococcus	Staphylococcus_saccharolyticus	0.00127441	0.000641627	0.00058928	0.00106437	0.000346795	0.000265371	0.000421006	0.00151414	0.000764625	0.000694641	0.00148198	0.00390208	0.0028989	0.00283187	0.0011727	0.00127807	0.00170229	0.00152104	0.00180855	0.00192921
KRAKEN_1608473	2.81945	1.46e-05	Pseudomonadota	Gammaproteobacteria	Moraxellales	Moraxellaceae	Acinetobacter	Acinetobacter_sp.	0.000398252	0.00041517	0.000135988	0.000912319	0.00026973	0.000265371	0.000514563	0.00110557	0.00050212	0.00159768	0.00155998	0	0.000235046	0.000314652	0.000639653	0.00138458	0.00306413	0.00116505	0.0009191	0.00108799
KRAKEN_138074	2.81618	5.86e-10	Pseudomonadota	Gammaproteobacteria	Enterobacterales	Yersiniaceae	Serratia	Serratia_symbiotica	0.00143371	0.001321	0.00131455	0.00133047	0.00115598	0.00101324	0.000935568	0.00245147	0.0013695	0.00111143	0.00202797	0.00266984	0.00364322	0.00558507	0.00447757	0.00191711	0.000680917	0.00524274	0.00429902	0.00316549
KRAKEN_2715163	2.81607	1.51e-06	Pseudomonadota	Gammaproteobacteria	Moraxellales	Moraxellaceae	Acinetobacter	Acinetobacter_lanii	0.000477902	0.000301942	0.000249311	0.000760265	7.71e-05	0.000458369	0.000397617	0.00115363	0.000484518	0.00111143	0.00101398	0.000410745	0.000274221	0.000629304	0.000319826	0.00276916	0.00255344	0.00119742	0.00074121	0.00110207
KRAKEN_827	2.8117	1.69e-06	Campylobacterota	Epsilonproteobacteria	Campylobacterales	Campylobacteraceae	Campylobacter	Campylobacter_ureolyticus	0.000716853	0.00041517	4.53e-05	0.00022808	0.000308262	3.62e-05	0.000140335	0.000624885	0.000314386	0.000138928	0.00116998	0.00143761	0.000861836	0.00110128	0.000319826	0.000213012	0.000510688	0.000679615	0.000711561	0.000714434
KRAKEN_2725684	2.81047	1.2e-07	Pseudomonadota	Gammaproteobacteria	Moraxellales	Moraxellaceae	Acinetobacter	Acinetobacter_sp.	0.000477902	0.000528398	0.000453292	0.00288901	0.00157985	0.000699616	0.00332127	0.00257164	0.00156512	0.00243124	0.00241796	0.0022591	0.000705139	0.00251722	0.00447757	0.00830748	0.00553245	0.00297736	0.00287589	0.00345014
KRAKEN_2588937	2.80945	3.77e-05	Actinomycetota	Actinomycetes	Micrococcales	Microbacteriaceae	Curtobacterium	Curtobacterium_sp.	0.00215056	0.00041517	0.00410229	0.000912319	0.000809189	0.000711678	0.000631509	0.00516732	0.0018625	0.00138928	0.00241796	0.00205373	0.00270303	0.00243855	0.00181235	0.0121417	0.0075752	0.00203885	0.0110588	0.00456295
KRAKEN_2933563	2.8084	0.000127266	Bacillota	Bacilli	Bacillales	Bacillaceae	Bacillus	Bacillus_sp.	0.000557553	0.000188714	9.07e-05	7.6e-05	3.85e-05	1.21e-05	4.68e-05	0.000384545	0.000174364	6.95e-05	0.000389994	0.00102686	0.000470093	0.000629304	0.000746261	0	0.000425573	0.000161813	0.000622616	0.000454202
KRAKEN_332101	2.80475	1.3e-09	Bacillota	Clostridia	Eubacteriales	Clostridiaceae	Clostridium	Clostridium_drakei	0.000557553	0.000226456	9.07e-05	0.000342119	0.000154131	6.03e-05	0.000116946	0.000480681	0.000253611	0.000347321	0.000233996	0.00102686	0.000705139	0.00110128	0.000426435	0.000639037	0.000680917	0.000517802	0.000326132	0.000600492
KRAKEN_91844	2.80465	1.9e-07	Pseudomonadota	Gammaproteobacteria	Oceanospirillales	Halomonadaceae	Portiera_Candidatus	Portiera_Candidatus	16.9173	12.039	8.51629	9.68525	1.67849	1.80895	3.37481	17.0957	8.88946	6.85222	20.4809	30.9293	27.7979	26.286	25.4046	11.7025	15.0734	23.5826	27.8966	21.6006
KRAKEN_1304	2.80423	2.73e-09	Bacillota	Bacilli	Lactobacillales	Streptococcaceae	Streptococcus	Streptococcus_salivarius	0.000477902	0.000528398	0.000339969	0.000418146	0.000577992	0.000217122	0.000537952	0.000528749	0.000453279	0.000625177	0.000311995	0.00862565	0.000901011	0.000471978	0.000533044	0.000426025	0.000170229	0.000873791	0.00115629	0.00140952
KRAKEN_216942	2.8042	7.59e-05	Mycoplasmatota	Mollicutes	Entomoplasmatales	Spiroplasmataceae	Spiroplasma	Spiroplasma_litorale	0.000716853	0.000377427	9.07e-05	0.000152053	0	2.41e-05	0.000140335	0.000696987	0.000274807	6.95e-05	0.000857987	0	0.000940185	0.00078663	0.000639653	0.000532531	0.000595802	0.000711978	0.0009191	0.000605337
KRAKEN_225999	2.8036	1.7e-07	Mycoplasmatota	Mollicutes	Entomoplasmatales	Entomoplasmataceae	Mesoplasma	Mesoplasma_syrphidae	0.000796504	0.000490656	0.000362634	0.000304106	7.71e-05	8.44e-05	0.000116946	0.000552783	0.000348141	0.000208392	0.000701989	0.00164298	0.000940185	0.000550641	0.000426435	0.000532531	0.000680917	0.00119742	0.00124523	0.000812672
KRAKEN_2058134	2.79942	3.74e-13	Bacteroidota	Flavobacteriia	Flavobacteriales	Flavobacteriaceae	Nonlabens	Nonlabens_sp.	0.000716853	0.000603884	0.000271975	0.000456159	0.000346795	0.000277434	0.000350838	0.000817157	0.000480137	0.000555713	0.00140398	0.00287522	0.00125358	0.00110128	0.00106609	0.000319518	0.00102138	0.000453077	0.00145277	0.00115026
KRAKEN_954	2.79681	1.01e-07	Pseudomonadota	Gammaproteobacteria	Thiotrichales	Francisellaceae	Francisella	Francisella_persica	0.000318601	7.55e-05	9.07e-05	0.000608212	0.000115598	7.24e-05	4.68e-05	0.000264374	0.000199023	0.000208392	0.000467993	0.00082149	0.000391744	0.000235989	0.000746261	0.000213012	0.000255344	0.000485439	0.000681913	0.000450758
KRAKEN_1492	2.7957	2.74e-11	Bacillota	Clostridia	Eubacteriales	Clostridiaceae	Clostridium	Clostridium_butyricum	0.000477902	0.000603884	0.000521286	0.000912319	0.000154131	0.000192997	0.000327449	0.000961362	0.000518916	0.000764105	0.000857987	0.00369671	0.0013711	0.00117994	0.00159913	0.00106506	0.000510688	0.000809065	0.00154172	0.00133955
KRAKEN_29519	2.79476	3.29e-09	Spirochaetota	Spirochaetia	Spirochaetales	Borreliaceae	Borreliella	Borreliella_garinii	0.000238951	0.000301942	0.000271975	0.00022808	3.85e-05	6.03e-05	0.000140335	0.000504715	0.0002231	0.000208392	0.000467993	0.00123223	0.000822662	0.000629304	0.000746261	0.000213012	0.000170229	0.000453077	0.000652264	0.000559543
KRAKEN_2976982	2.79326	1.64e-08	Bdellovibrionota	Oligoflexia	Silvanigrellales	Silvanigrellaceae	Pigmentibacter	Pigmentibacter_sp.	0.00103546	0.000188714	0.000181317	0.000266093	7.71e-05	0.000108561	0.000397617	0.000528749	0.000347951	0.000277857	0.000935986	0.00102686	0.00109688	0.00078663	0.000959479	0.000319518	0.000595802	0.000711978	0.000889452	0.000760045
KRAKEN_2120	2.7904	9.39e-07	Mycoplasmatota	Mollicutes	Mycoplasmatales	Mycoplasmataceae	Mesomycoplasma	Mesomycoplasma_neurolyticum	0.000238951	0.000377427	0.000181317	0.000342119	0.000154131	2.41e-05	4.68e-05	0.000576817	0.000242708	0.000208392	0.000233996	0.000616118	0.00125358	0.000393315	0.00085287	0.000639037	0.000340459	0.000582527	0.000711561	0.000583186
KRAKEN_36745	2.78455	7.5e-14	Bacillota	Clostridia	Eubacteriales	Clostridiaceae	Clostridium	Clostridium_saccharoperbutylacetonicum	0.00151336	0.00117003	0.000793261	0.000608212	0.00107892	0.000301558	0.000982347	0.00144204	0.000986215	0.00104196	0.00226196	0.0059558	0.00156697	0.00306786	0.00234539	0.00234314	0.00119161	0.00155341	0.0018975	0.00232256
KRAKEN_1216932	2.78445	6.57e-08	Bacillota	Clostridia	Eubacteriales	Clostridiaceae	Clostridium	Clostridium_bornimense	0.000398252	0.000377427	0.00029464	0.000266093	0.000231197	9.65e-05	0.000421006	0.000817157	0.000362784	6.95e-05	0.000701989	0.00184835	0.00101853	0.00125861	0.000959479	0.000639037	0.000340459	0.000776703	0.00136383	0.000897649
KRAKEN_169679	2.78289	3.12e-10	Bacillota	Clostridia	Eubacteriales	Clostridiaceae	Clostridium	Clostridium_saccharobutylicum	0.000716853	0.00083034	0.000385298	0.000418146	7.71e-05	0.000144748	0.000280671	0.000769089	0.000452781	0.000277857	0.000467993	0.00266984	0.00176285	0.00110128	0.000639653	0.000958555	0.00102138	0.000906153	0.00136383	0.00111694
KRAKEN_2884482	2.78234	7.55e-06	Pseudomonadota	Alphaproteobacteria	Rickettsiales	Rickettsiaceae	Rickettsia	Rickettsia_endosymbiont	0.00223021	0.000868083	0.00133721	0.000950332	0.000924787	0.000434244	0.000678287	0.00288409	0.00128841	0.00152821	0.00148198	0.00266984	0.0045834	0.00330385	0.00511722	0.00266265	0.00161718	0.00375406	0.00432866	0.00310471
KRAKEN_1755811	2.77768	1.05e-08	Pseudomonadota	Gammaproteobacteria	Vibrionales	Vibrionaceae	Paraphotobacterium	Paraphotobacterium_marinum	0.000955804	0.000905826	0.000203981	0.000494173	0.000308262	8.44e-05	0.000140335	0.000937328	0.000503764	0.000555713	0.00109198	0.00123223	0.00105771	0.00228123	0.000959479	0.000745543	0.000936261	0.000906153	0.00145277	0.00112191
KRAKEN_2068654	2.77745	6.1e-12	Bacillota	Clostridia	Eubacteriales	Clostridiaceae	Clostridium	Clostridium_fermenticellae	0.000398252	0.000452913	0.000249311	0.00022808	0.00026973	8.44e-05	0.000140335	0.00024034	0.00025792	0.000277857	0.000701989	0.00082149	0.000822662	0.000314652	0.000319826	0.000426025	0.000255344	0.000582527	0.000622616	0.000514499
KRAKEN_362837	2.77489	1.88e-05	Mycoplasmatota	Mollicutes	Entomoplasmatales	Spiroplasmataceae	Spiroplasma	Spiroplasma_cantharicola	0.000477902	0.000188714	9.07e-05	0.00011404	7.71e-05	3.62e-05	0.000140335	0.000408579	0.000191696	0	0.00062399	0.00082149	0.000665964	0.000393315	0.000533044	0.000639037	8.51e-05	0.000291264	0.000326132	0.000437934
KRAKEN_28197	2.77247	3.99e-08	Campylobacterota	Epsilonproteobacteria	Campylobacterales	Arcobacteraceae	Aliarcobacter	Aliarcobacter_butzleri	0.00119476	0.000528398	0.000407963	0.000608212	0.000500927	0.000180935	0.000374227	0.00134591	0.000642666	0.000416785	0.00171597	0.0022591	0.00278138	0.00141593	0.0011727	0.000745543	0.000851146	0.00155341	0.00171961	0.00146316
KRAKEN_89586	2.77094	4.66e-09	Pseudomonadota	Alphaproteobacteria	Rickettsiales	Anaplasmataceae	Neoehrlichia_Neoehrlichia	Neoehrlichia_Neoehrlichia	0.000398252	0.000264199	0.000135988	0.00011404	0.000192664	4.82e-05	0.000116946	0.000408579	0.000209859	0.000277857	0.000467993	0.00102686	0.000470093	0.000943956	0.000533044	0	0.000255344	0.000194176	0.000681913	0.000485124
KRAKEN_1309	2.77055	3.83e-10	Bacillota	Bacilli	Lactobacillales	Streptococcaceae	Streptococcus	Streptococcus_mutans	0.000796504	0.000377427	0.000249311	0.000532186	0.00026973	0.00015681	0.00030406	0.000360511	0.000380817	0.000764105	0.00124798	0.00164298	0.000470093	0.000865293	0.000746261	0.000852049	0.000936261	0.000258901	0.000444726	0.000822865
KRAKEN_444612	2.76741	1.65e-05	Pseudomonadota	Alphaproteobacteria	Rickettsiales	Rickettsiaceae	Rickettsia	Rickettsia_endosymbiont	0.0197533	0.0101151	0.0123522	0.00889511	0.00743683	0.00194204	0.0047714	0.0304752	0.0119676	0.0102112	0.0201237	0.0151976	0.0420341	0.0377582	0.0373131	0.0333364	0.0151504	0.0285762	0.0402922	0.0279993
KRAKEN_202951	2.76518	2.11e-05	Pseudomonadota	Gammaproteobacteria	Moraxellales	Moraxellaceae	Acinetobacter	Acinetobacter_bouvetii	7.97e-05	0.000150971	6.8e-05	0.000418146	0.000115598	0.000217122	0.000725065	0.000865226	0.000329979	0.000903034	0.000701989	0.000205373	0.000117523	0.000157326	0.000213218	0.0018106	0.00127672	0.000711978	0.00106734	0.000716511
KRAKEN_1504	2.75807	2.55e-09	Bacillota	Clostridia	Eubacteriales	Clostridiaceae	Clostridium	Clostridium_septicum	0.00358427	0.00366105	0.00194916	0.0020147	0.000423861	0.000398057	0.00114607	0.00406175	0.00215486	0.00243124	0.00460193	0.0082149	0.0065813	0.00582106	0.00501061	0.00266265	0.00417062	0.00472494	0.00616686	0.00503861
KRAKEN_47466	2.75759	2.21e-08	Spirochaetota	Spirochaetia	Spirochaetales	Borreliaceae	Borrelia	Borrelia_miyamotoi	0.000398252	0.000301942	0.000226646	0.000266093	0.000154131	6.03e-05	7.02e-05	0.000216306	0.000211734	0.000416785	7.8e-05	0.00184835	0.00062679	7.87e-05	0.000639653	0.000319518	0	0.000485439	0.000622616	0.000511585
KRAKEN_2930091	2.75739	5.71e-07	Pseudomonadota	Alphaproteobacteria	Sphingomonadales	Sphingomonadaceae	Sphingobium	Sphingobium_sp.	0.0117086	0.0151348	0.0187436	0.0160416	0.016492	0.0175025	0.017846	0.0114402	0.0156137	0.0700893	0.0460973	0.00780416	0.00477927	0.00896758	0.00799566	0.0476082	0.0394932	0.0256312	0.00922065	0.0267687
KRAKEN_157692	2.75628	1.91e-09	Fusobacteriota	Fusobacteriia	Fusobacteriales	Leptotrichiaceae	Pseudoleptotrichia	Pseudoleptotrichia_goodfellowii	0.000238951	0.000113228	0.000362634	0.000304106	3.85e-05	9.65e-05	7.02e-05	0.000456647	0.000210096	0.000277857	0.000155998	0.000616118	0.000509267	0.000629304	0.000533044	0.000213012	0.000766032	0.00061489	0.000711561	0.000502708
KRAKEN_2498113	2.75412	3.7e-08	Pseudomonadota	Gammaproteobacteria	Enterobacterales	Budviciaceae	Jinshanibacter	Jinshanibacter_zhutongyuii	0.0196736	0.0126816	0.00970045	0.0119742	0.00219637	0.00209885	0.00388261	0.02115	0.0104197	0.00986391	0.0248036	0.0423067	0.0338858	0.0250148	0.0214284	0.0154434	0.0186401	0.0242396	0.0305675	0.0246194
KRAKEN_2912824	2.74759	4.42e-06	Bacillota	Bacilli	Bacillales	Bacillaceae	Niallia	Niallia_sp.	0.000876154	0.00166068	0.000498621	0.00193868	0.00308262	0.000675491	0.00123963	0.0012017	0.0013967	0.00340374	0.00803388	0.00123223	0.000705139	0.00157326	0.00159913	0.000745543	0.00238321	0.00142395	0.000978397	0.00220785
KRAKEN_2212991	2.74506	8.53e-10	Bacillota	Clostridia	Eubacteriales	Clostridiaceae	Clostridium	Clostridium_sp.	0.000876154	0.000641627	0.000203981	0.000836292	0.000423861	0.000144748	0.000280671	0.000552783	0.000495015	0.000555713	0.000935986	0.00184835	0.00062679	0.00125861	0.00138591	0.00202362	0.00102138	0.000517802	0.000652264	0.00108264
KRAKEN_634113	2.74409	2.3e-09	Pseudomonadota	Gammaproteobacteria	Enterobacterales	Morganellaceae	Arsenophonus	Candidatus_Arsenophonus	0.000637203	0.000264199	0.000181317	0.000266093	0.000192664	0.000120623	9.36e-05	0.000360511	0.000264526	0.000208392	0.000701989	0.00102686	0.000705139	0.00078663	0.000533044	0	0.000255344	0.000550164	0.000711561	0.000547913
KRAKEN_2740404	2.74205	1.9e-06	Campylobacterota	Epsilonproteobacteria	Campylobacterales	Sulfurimonadaceae	Sulfurimonas	Candidatus_Sulfurimonas	0.000477902	0.000452913	4.53e-05	0.00022808	7.71e-05	0.000120623	0.000116946	0.000384545	0.000237926	0	0.000467993	0.000410745	0.000901011	0.000707967	0.000106609	0.000426025	0.000425573	0.000485439	0.000948748	0.000488011
KRAKEN_97138	2.73845	6.4e-05	Bacillota	Clostridia	Eubacteriales	Clostridiaceae	Clostridium	Clostridium_sp.	0.00119476	0.000641627	0.000271975	7.6e-05	3.85e-05	3.62e-05	0.000187114	0.000624885	0.000383882	0.000208392	0.00101398	0.000616118	0.000783488	0.00110128	0.000319826	0.000852049	0.000936261	0.00110033	0.00103769	0.000796942
KRAKEN_2935040	2.7345	1.17e-05	Actinomycetota	Actinomycetes	Micrococcales	Microbacteriaceae	Curtobacterium	Curtobacterium_sp.	0.00215056	0.000981311	0.00500888	0.00140649	0.00104039	0.00149573	0.00135657	0.00533556	0.00234694	0.00118089	0.00272996	0.00266984	0.003369	0.00228123	0.00191896	0.0190646	0.00714963	0.00177994	0.00922065	0.00513647
KRAKEN_851	2.73227	3.81e-07	Fusobacteriota	Fusobacteriia	Fusobacteriales	Fusobacteriaceae	Fusobacterium	Fusobacterium_nucleatum	0.000716853	0.000905826	0.000475957	0.000190066	0.000192664	0.000180935	0.000116946	0.000696987	0.000434529	0	0.00101398	0.00164298	0.00113606	0.00117994	0.000959479	0.000958555	0.00110649	0.000776703	0.000948748	0.000972294
KRAKEN_255507	2.72739	4.12e-08	Campylobacterota	Epsilonproteobacteria	Campylobacterales	Arcobacteraceae	Aliarcobacter	Aliarcobacter_cibarius	0.000876154	0.000490656	0.000407963	0.000456159	0.000192664	3.62e-05	0.000257281	0.000769089	0.000435771	0.000277857	0.000935986	0.00205373	0.00160615	0.00102262	0.000533044	0.000745543	0.000766032	0.000970878	0.000948748	0.000986058
KRAKEN_2759526	2.72645	4.34e-09	Pseudomonadota	Alphaproteobacteria	Sphingomonadales	Sphingomonadaceae	Sphingomonas	Sphingomonas_aliaeris	0.0150539	0.01672	0.0184943	0.0196529	0.0194205	0.019348	0.019413	0.0189869	0.0183862	0.0728679	0.0523372	0.01376	0.00532772	0.0183285	0.0238804	0.043774	0.0510688	0.024272	0.0230664	0.0328683
KRAKEN_214473	2.72353	1.02e-08	Bacillota	Bacilli	Bacillales	Staphylococcaceae	Staphylococcus	Staphylococcus_nepalensis	0.000159301	0.000452913	0.000339969	0.000190066	0.000192664	0.000120623	0.000140335	0.000456647	0.000256565	0.000416785	0.000155998	0.00143761	0.00133193	0.000629304	0.000746261	0.000213012	0.000595802	0.000485439	0.000266835	0.000627897
KRAKEN_1848904	2.72173	9.9e-11	Bacteroidota	Flavobacteriia	Flavobacteriales	Flavobacteriaceae	Capnocytophaga	Capnocytophaga_stomatis	0.00270811	0.00211359	0.00140521	0.0017106	0.000500927	0.000506618	0.000678287	0.00278795	0.00155141	0.00138928	0.00382194	0.00472357	0.00497515	0.00291053	0.00341148	0.00149109	0.00425573	0.00275082	0.00477339	0.0034503
KRAKEN_1325724	2.72143	0.000713239	Pseudomonadota	Alphaproteobacteria	Caulobacterales	Caulobacteraceae	Brevundimonas	Brevundimonas_vancanneytii	0.0106731	0.00301942	0.00401163	0.03444	0.00369915	0.00616386	0.0155772	0.00454243	0.0102659	0.0493195	0.0354895	0.00164298	0.00172367	0.00338251	0.0036247	0.0289697	0.0216191	0.0147574	0.00705632	0.0167585
KRAKEN_50719	2.71554	6.56e-09	Pseudomonadota	Gammaproteobacteria	Vibrionales	Vibrionaceae	Vibrio	Vibrio_diabolicus	0.000238951	0.000264199	0.000181317	0.000418146	0.000154131	9.65e-05	0.000187114	0.000360511	0.000237609	0.000138928	0.00062399	0.000616118	0.000822662	0.000471978	0.000319826	0.000319518	0.000170229	0.000355989	0.00100804	0.000484728
KRAKEN_2497860	2.7141	4.82e-06	Bacillota	Clostridia	Eubacteriales	Cellulosilyticaceae	Cellulosilyticum	Cellulosilyticum_sp.	0.000637203	0.000377427	0.000135988	0.000152053	7.71e-05	1.21e-05	0.000163724	0.000336477	0.000236509	0.000208392	0.00062399	0.000410745	0.000861836	0.000235989	0.000426435	0.000426025	0.000340459	0.000485439	0.000592968	0.000461228
KRAKEN_215173	2.7119	1.41e-07	Pseudomonadota	Alphaproteobacteria	Rickettsiales	Anaplasmataceae	Wolbachia	Wolbachia_endosymbiont	0.847002	0.652006	0.49921	0.537508	0.0913613	0.105823	0.177056	0.94163	0.48145	0.393792	1.04425	1.74074	1.59224	1.12032	1.04114	0.635416	0.813441	1.08829	1.55648	1.10261
KRAKEN_393662	2.71145	1.65e-05	Pseudomonadota	Gammaproteobacteria	Cellvibrionales	Halieaceae	Congregibacter	Congregibacter_litoralis	0.00215056	0.00166068	0.00169984	0.00121642	0.00208077	0.00227978	0.00156708	0.00122574	0.00173511	0.00993337	0.00397794	0.000616118	0.000274221	0.000550641	0.000319826	0.00383422	0.00536222	0.00343044	0.00130453	0.00296035
KRAKEN_1507512	2.7112	4.14e-09	Bacillota	Clostridia	Eubacteriales	Peptostreptococcaceae	Romboutsia	Romboutsia_hominis	0.000557553	0.000301942	0.000158652	0.000456159	7.71e-05	0.00015681	0.000163724	0.000552783	0.00030309	0.000347321	0.000779988	0.00164298	0.000783488	0.000629304	0.00085287	0.000213012	0.000340459	0.000582527	0.000652264	0.000682421
KRAKEN_84377	2.71108	2.6e-07	Spirochaetota	Spirochaetia	Brachyspirales	Brachyspiraceae	Brachyspira	Brachyspira_intermedia	0.0011151	0.00154745	0.000407963	0.000988345	7.71e-05	0.000168873	0.000233892	0.00187466	0.000801673	0.00083357	0.00140398	0.00410745	0.00254633	0.0014946	0.0012793	0.00149109	0.00153206	0.00181231	0.00252011	0.00190208
KRAKEN_80866	2.71022	1.27e-06	Pseudomonadota	Betaproteobacteria	Burkholderiales	Comamonadaceae	Delftia	Delftia_acidovorans	0.016408	0.0123041	0.0111963	0.0213254	0.014103	0.0143421	0.0190388	0.0129303	0.015206	0.0459853	0.0359574	0.00616118	0.00325147	0.00888892	0.00671635	0.0602825	0.0590696	0.0291911	0.0138161	0.026932
KRAKEN_228229	2.70823	1.43e-09	Bacillota	Bacilli	Lactobacillales	Lactobacillaceae	Ligilactobacillus	Ligilactobacillus_saerimneri	7.97e-05	0.000490656	0.000226646	7.6e-05	0.000192664	8.44e-05	9.36e-05	0.000288409	0.000191509	6.95e-05	0.000389994	0.00102686	0.00062679	0.000235989	0.000319826	0.000532531	0.000255344	0.000517802	0.000326132	0.000430077
KRAKEN_29507	2.70601	2.03e-07	Spirochaetota	Spirochaetia	Leptospirales	Leptospiraceae	Leptospira	Leptospira_kirschneri	0.000716853	0.000452913	0.000249311	0.000304106	0.000154131	0.000192997	4.68e-05	0.000721021	0.000354767	0.000277857	0.000467993	0.00143761	0.000822662	0.00117994	0.00106609	0.000106506	0.00119161	0.000938516	0.000800506	0.000828929
KRAKEN_196	2.70258	1.37e-07	Campylobacterota	Epsilonproteobacteria	Campylobacterales	Campylobacteraceae	Campylobacter	Campylobacter_fetus	0.000796504	0.000301942	0.000249311	0.000342119	0.000154131	0.000108561	0.000257281	0.000672953	0.00036035	0.000208392	0.00132598	0.00143761	0.000940185	0.000707967	0.000319826	0.000319518	0.000680917	0.000873791	0.000711561	0.000752575
KRAKEN_84022	2.69531	1.08e-08	Bacillota	Clostridia	Eubacteriales	Clostridiaceae	Clostridium	Clostridium_aceticum	0.00238951	0.00241554	0.00145053	0.000988345	0.000462394	0.000313621	0.000865401	0.00300425	0.0014862	0.00201446	0.00296395	0.0045182	0.0048968	0.00330385	0.00341148	0.00138458	0.0034897	0.00258901	0.0045955	0.00331675
KRAKEN_89152	2.68762	2.96e-12	Bacillota	Clostridia	Eubacteriales	Peptostreptococcaceae	Peptacetobacter	Peptacetobacter_hiranonis	0.000318601	0.000641627	0.000226646	0.000418146	0.000192664	0.00015681	0.000350838	0.000432613	0.000342243	6.95e-05	0.000857987	0.00205373	0.000705139	0.000550641	0.00138591	0.000532531	0.000425573	0.000485439	0.000711561	0.000777801
KRAKEN_29423	2.68712	1.28e-07	Pseudomonadota	Gammaproteobacteria	Legionellales	Legionellaceae	Legionella	Legionella_oakridgensis	0.01139	0.0096244	0.00700336	0.00737458	0.00134865	0.0014716	0.00332127	0.0140118	0.00694321	0.00548767	0.0158338	0.020948	0.0224077	0.014474	0.0160979	0.00820097	0.0100435	0.0166667	0.0228886	0.0153049
KRAKEN_2004647	2.6871	8.06e-09	Pseudomonadota	Gammaproteobacteria	Moraxellales	Moraxellaceae	Acinetobacter	Acinetobacter_sp.	0.000398252	0.000113228	0.000158652	0.000380133	0.000192664	0.000132686	0.000327449	0.000264374	0.00024593	0.000694641	0.000311995	0.00082149	0.000156698	7.87e-05	0.000426435	0.000852049	0.00127672	0.000355989	0.000355781	0.00053305
KRAKEN_29348	2.68547	3.51e-08	Bacillota	Erysipelotrichia	Erysipelotrichales	Coprobacillaceae	Thomasclavelia	Thomasclavelia_spiroformis	0.000796504	0.000377427	0.00029464	0.000304106	0.000154131	8.44e-05	0.000163724	0.000721021	0.000361994	0.000416785	0.000857987	0.00082149	0.000822662	0.000629304	0.00106609	0.000213012	0.000680917	0.000809065	0.00121558	0.000753289
KRAKEN_2148	2.68289	1.85e-07	Mycoplasmatota	Mollicutes	Acholeplasmatales	Acholeplasmataceae	Acholeplasma	Acholeplasma_laidlawii	0.000557553	0.000264199	0.000158652	0.000266093	0.000115598	4.82e-05	9.36e-05	0.000360511	0.000233051	0.000208392	0.000779988	0.00102686	0.00062679	0.000629304	0.000213218	0.000106506	0.000170229	0.000323626	0.000622616	0.000470753
KRAKEN_408	2.68092	1.76e-05	Pseudomonadota	Alphaproteobacteria	Hyphomicrobiales	Methylobacteriaceae	Methylorubrum	Methylorubrum_extorquens	0.0412589	0.0298545	0.0496128	0.100393	0.0496688	0.070046	0.0650454	0.162542	0.0710527	0.196792	0.179007	0.0211534	0.0102245	0.0407474	0.0366734	0.2259	0.234491	0.121101	0.291058	0.135715
KRAKEN_2714946	2.68053	7.25e-08	Bacillota	Bacilli	Lactobacillales	Enterococcaceae	Vagococcus	Vagococcus_coleopterorum	0.00812434	0.0057369	0.00398897	0.00494173	0.00142571	0.000796114	0.00159047	0.00951748	0.00451521	0.00312589	0.00943786	0.0145815	0.0133585	0.0109342	0.00938157	0.00788145	0.00868169	0.010356	0.012986	0.0100725
KRAKEN_603050	2.68008	7.04e-08	Campylobacterota	Epsilonproteobacteria	Campylobacterales	Arcobacteraceae	Malaciobacter	Malaciobacter_mytili	0.000716853	0.000226456	0.00029464	0.00011404	0.000231197	6.03e-05	7.02e-05	0.000360511	0.000259275	0.000347321	0.000233996	0.00082149	0.000665964	0.000707967	0.000746261	0.000319518	0.000255344	0.000550164	0.000681913	0.000532994
KRAKEN_591154	2.67819	4.52e-08	Verrucomicrobiota	Methylacidiphilae	Methylacidiphilales	Methylacidiphilaceae	Methylacidiphilum	Methylacidiphilum_fumariolicum	0.000238951	0.000603884	0.000339969	0.000380133	0.000192664	9.65e-05	0.000163724	0.000504715	0.000315068	6.95e-05	0.000779988	0.00082149	0.000901011	0.00110128	0.00085287	0.000426025	0.000170229	0.000647252	0.000770858	0.000654051
KRAKEN_2683967	2.67742	3.19e-07	Mycoplasmatota	Mollicutes	Mycoplasmatales	Mycoplasmataceae	Mycoplasma	Mycoplasma_sp.	0.000477902	0.000301942	0.000158652	0.000342119	7.71e-05	4.82e-05	0.000163724	0.000576817	0.000268307	0.000208392	0.000467993	0.000616118	0.000901011	0.000314652	0.00085287	0.000319518	0.000425573	0.000550164	0.00103769	0.000569398
KRAKEN_29341	2.67596	1.59e-12	Bacillota	Clostridia	Eubacteriales	Clostridiaceae	Clostridium	Clostridium_argentinense	0.00103546	0.00083034	0.000453292	0.000988345	0.000616525	0.000217122	0.000444395	0.000985396	0.000696359	0.000486249	0.00140398	0.00328596	0.00156697	0.00173059	0.00223878	0.00159759	0.000766032	0.00132687	0.000681913	0.00150849
KRAKEN_2358479	2.67375	5.57e-09	Bacteroidota	Flavobacteriia	Flavobacteriales	Flavobacteriaceae	Tenacibaculum	Tenacibaculum_singaporense	0.000238951	0.000339685	0.000181317	0.00022808	3.85e-05	9.65e-05	0.000187114	0.000528749	0.000229862	6.95e-05	0.000233996	0.000410745	0.000822662	0.000707967	0.000426435	0.000319518	0.000851146	0.000453077	0.000711561	0.000500661
KRAKEN_197	2.67177	1.62e-08	Campylobacterota	Epsilonproteobacteria	Campylobacterales	Campylobacteraceae	Campylobacter	Campylobacter_jejuni	0.00414182	0.00434042	0.00358101	0.00391537	0.000500927	0.000808177	0.0017308	0.00699391	0.00325155	0.00284803	0.00600591	0.0125277	0.010342	0.00700101	0.00735601	0.00383422	0.00604314	0.00734631	0.0107624	0.00740667
KRAKEN_2267891	2.67061	7.34e-07	Campylobacterota	Epsilonproteobacteria	Campylobacterales	Campylobacteraceae	Campylobacter	Campylobacter_novaezeelandiae	0.000557553	0.000641627	0.00029464	0.000456159	0.000154131	8.44e-05	0.000257281	0.000504715	0.000368813	0.000138928	0.00132598	0.00143761	0.00101853	0.000471978	0.000639653	0.000319518	0.000425573	0.000906153	0.000681913	0.000736584
KRAKEN_3034674	2.66945	4.25e-07	Cyanobacteriota	unclassified	Cyanobacteriota	class	unclassified	Cyanobacteriota_order	0.000318601	0.000188714	0.000135988	0.000304106	3.85e-05	6.03e-05	9.36e-05	0.000336477	0.000184536	0	0.000467993	0.000205373	0.000744313	0.000393315	0.000213218	0	0.000680917	0.000388351	0.000533671	0.000362715
KRAKEN_394958	2.66785	6.39e-08	Bacillota	Clostridia	Eubacteriales	Clostridiaceae	Clostridium	Clostridium_taeniosporum	0.00151336	0.000905826	0.000385298	0.000874305	0.00026973	9.65e-05	0.000327449	0.00110557	0.000684754	0.000555713	0.00171597	0.00184835	0.00180202	0.0014946	0.00149252	0.000958555	0.00127672	0.00126214	0.00168996	0.00140966
KRAKEN_1502	2.6639	6.76e-09	Bacillota	Clostridia	Eubacteriales	Clostridiaceae	Clostridium	Clostridium_perfringens	0.00390287	0.00249102	0.00158652	0.00216676	0.000809189	0.000482494	0.000818622	0.00377334	0.00200385	0.00201446	0.00436793	0.00657192	0.00552359	0.00464112	0.00458418	0.00319518	0.00314924	0.00375406	0.00536636	0.0043168
KRAKEN_1520	2.66079	3.59e-11	Bacillota	Clostridia	Eubacteriales	Clostridiaceae	Clostridium	Clostridium_beijerinckii	0.00254881	0.00234005	0.00169984	0.00148252	0.00096332	0.000603117	0.0010759	0.0034609	0.00177181	0.00222285	0.00382194	0.00492894	0.00505349	0.00409047	0.00351809	0.00319518	0.00195764	0.00368934	0.00441761	0.00368956
KRAKEN_1505	2.65824	1.53e-13	Bacillota	Clostridia	Eubacteriales	Peptostreptococcaceae	Paeniclostridium	Paeniclostridium_sordellii	0.00318601	0.00192488	0.00219847	0.00304106	0.00215784	0.00127861	0.00285348	0.00408579	0.00259077	0.00479303	0.00421193	0.01376	0.00430918	0.0042478	0.0103411	0.00457976	0.00476642	0.0039806	0.00293519	0.00579249
KRAKEN_2697030	2.65695	3.19e-14	Bacillota	Clostridia	Eubacteriales	Eubacteriales	Family	XIII._Incertae	0.000876154	0.000490656	0.00029464	0.00022808	0.000231197	0.000192997	0.000210503	0.000264374	0.000348575	0.000138928	0.000467993	0.000616118	0.00113606	0.000707967	0.000639653	0.000426025	0.000680917	0.000711978	0.000652264	0.00061779
KRAKEN_1501269	2.65448	0.000271928	Cyanobacteriota	Cyanophyceae	Synechococcales	Prochlorococcaceae	Prochlorococcus	Prochlorococcus_sp.	0.000955804	0.000264199	4.53e-05	0.000190066	3.85e-05	1.21e-05	4.68e-05	0.000360511	0.00023916	0	0.000701989	0.000410745	0.000391744	0.00110128	0.000213218	0.000426025	0.000170229	0.000355989	0.000800506	0.000457173
KRAKEN_2813371	2.65233	9.95e-08	Bacillota	Clostridia	Eubacteriales	Peptostreptococcaceae	Terrisporobacter	Terrisporobacter_hibernicus	0.000637203	0.00041517	9.07e-05	0.00022808	0.00026973	0.000108561	4.68e-05	0.000456647	0.000281611	0.000208392	0.000857987	0.00082149	0.000470093	0.00078663	0.000426435	0.000639037	0.000255344	0.000550164	0.000385429	0.0005401
KRAKEN_437897	2.64251	5.09e-09	Bacillota	Negativicutes	Selenomonadales	Selenomonadaceae	Megamonas	Megamonas_funiformis	0.000637203	0.000754855	0.000521286	0.000532186	0.00026973	4.82e-05	0.000350838	0.000480681	0.000449372	0.000347321	0.00101398	0.00184835	0.0013711	0.00141593	0.0011727	0	0.000766032	0.000647252	0.000770858	0.000935353
KRAKEN_47770	2.6416	2.33e-06	Bacillota	Bacilli	Lactobacillales	Lactobacillaceae	Lactobacillus	Lactobacillus_crispatus	0.00278776	0.00215134	0.00165452	0.00125444	0.00354502	0.000434244	0.000654898	0.00103346	0.00168946	0.00083357	0.00452393	0.00657192	0.000861836	0.00180925	0.00650314	0.0051123	0.00476642	0.00074434	0.00100804	0.00327347
KRAKEN_544718	2.63846	1.72e-06	Campylobacterota	Epsilonproteobacteria	Campylobacterales	Arcobacteraceae	Aliarcobacter	Aliarcobacter_thereius	0.000238951	0.000301942	0.000339969	0.00011404	0.000192664	2.41e-05	0.000116946	0.000264374	0.000199123	0	0.000311995	0.000616118	0.000705139	0.000865293	0.000639653	0.000106506	8.51e-05	0.000226538	0.000622616	0.000417896
KRAKEN_1472345	2.63807	2.98e-10	Pseudomonadota	Betaproteobacteria	Burkholderiales	Alcaligenaceae	Basilea	Basilea_psittacipulmonis	0.0011151	0.000981311	0.000611944	0.000988345	0.000308262	0.000289496	0.000327449	0.00115363	0.000721943	0.00083357	0.00132598	0.00308059	0.00227211	0.000865293	0.0011727	0.000745543	0.00127672	0.00158577	0.00207539	0.00152337
KRAKEN_28090	2.63565	2.98e-05	Pseudomonadota	Gammaproteobacteria	Moraxellales	Moraxellaceae	Acinetobacter	Acinetobacter_lwoffii	0.0183196	0.0215888	0.0129868	0.121262	0.0499	0.00769577	0.150159	0.0576817	0.0549492	0.0958605	0.0935206	0.0474411	0.00607203	0.0557721	0.0862465	0.237615	0.184273	0.104499	0.0763742	0.0987674
KRAKEN_94869	2.63549	1.42e-11	Bacillota	Clostridia	Eubacteriales	Clostridiaceae	Clostridium	Clostridium_gasigenes	0.000716853	0.000717112	0.000181317	0.000646226	0.00026973	0.000180935	0.000140335	0.000552783	0.000425661	0.000486249	0.000545992	0.00205373	0.000901011	0.00110128	0.00149252	0.000639037	0.000595802	0.000420714	0.000859803	0.000909614
KRAKEN_1624	2.63237	3.39e-11	Bacillota	Bacilli	Lactobacillales	Lactobacillaceae	Ligilactobacillus	Ligilactobacillus_salivarius	0.000796504	0.000490656	0.000611944	0.000874305	0.000231197	0.000241247	0.000233892	0.00088926	0.000546126	0.000764105	0.000857987	0.00287522	0.00144945	0.00110128	0.0012793	0.000745543	0.000680917	0.00100324	0.00121558	0.00119726
KRAKEN_28080	2.63201	5.69e-06	Campylobacterota	Epsilonproteobacteria	Campylobacterales	Campylobacteraceae	Campylobacter	Campylobacter_upsaliensis	0.000716853	0.000490656	0.00029464	0.000418146	7.71e-05	6.03e-05	4.68e-05	0.000504715	0.000326151	0.000208392	0.000467993	0.00123223	0.000901011	0.00125861	0.000746261	0.000106506	0.000851146	0.000453077	0.000889452	0.000711468
KRAKEN_1379	2.62972	1.44e-12	Bacillota	Bacilli	Bacillales	unclassified	Bacillales	family_Gemella	0.0011151	0.00120777	0.000430627	0.000608212	0.000346795	0.000180935	0.000514563	0.000937328	0.000667667	0.00104196	0.000545992	0.00102686	0.0018412	0.00259588	0.00159913	0.000958555	0.000936261	0.00129451	0.00130453	0.00131449
KRAKEN_1311	2.62911	7.55e-08	Bacillota	Bacilli	Lactobacillales	Streptococcaceae	Streptococcus	Streptococcus_agalactiae	0.000637203	0.000188714	9.07e-05	0.000152053	7.71e-05	9.65e-05	9.36e-05	0.000168238	0.000188014	0.000138928	0.000545992	0.00082149	0.000274221	7.87e-05	0.000319826	0.000319518	0.000766032	9.71e-05	0.000296484	0.000365829
KRAKEN_2675787	2.62766	8.24e-06	Pseudomonadota	Gammaproteobacteria	Enterobacterales	Enterobacteriaceae	unclassified	Enterobacteriaceae_genus	0.000557553	0.000528398	0.000271975	7.6e-05	7.71e-05	4.82e-05	9.36e-05	0.00024034	0.000236646	0.000208392	0.000545992	0.000205373	0.000352569	0.00078663	0.000213218	0.000213012	0.000340459	0.00061489	0.000711561	0.00041921
KRAKEN_3035694	2.62654	1.44e-08	Bacillota	Tissierellia	Tissierellales	Tissierellaceae	Tissierella	Tissierella_sp.	0.000477902	0.000566141	0.000113323	0.000266093	0.000308262	0.000108561	0.000140335	0.000480681	0.000307662	0.000208392	0.000467993	0.00123223	0.000665964	0.000629304	0.000639653	0.000426025	0.000255344	0.000906153	0.000711561	0.000614262
KRAKEN_52022	2.62193	0.00315251	Deinococcota	Deinococci	Thermales	Thermaceae	Allomeiothermus	Allomeiothermus_silvanus	0.00382322	0.00566141	0.003649	0.00349722	0.00909374	0.00459575	0.0032511	0.00497505	0.00481831	0.00201446	0.00109198	0.00184835	0.000705139	0.00464112	0.00309166	0.000639037	0.000766032	0.0664405	0.00314273	0.0084381
KRAKEN_2704654	2.6212	1.02e-06	Pseudomonadota	Gammaproteobacteria	Orbales	Orbaceae	Gilliamella	Gilliamella_sp.	0.000159301	0.000377427	9.07e-05	0.00011404	7.71e-05	3.62e-05	0.000140335	0.000432613	0.000178465	0	0.000545992	0.000410745	0.000195872	0.000314652	0.000533044	0.000106506	0.000595802	0.000453077	0.000533671	0.000368936
KRAKEN_315405	2.62097	7.27e-09	Bacillota	Bacilli	Lactobacillales	Streptococcaceae	Streptococcus	Streptococcus_gallolyticus	0.000557553	0.000377427	0.000181317	0.000190066	0.00026973	0.000108561	0.000350838	0.000360511	0.0002995	0.000208392	0.000467993	0.00123223	0.00062679	0.000629304	0.000746261	0.000106506	0.00110649	0.000517802	0.000563319	0.000620509
KRAKEN_1351	2.61838	1.56e-09	Bacillota	Bacilli	Lactobacillales	Enterococcaceae	Enterococcus	Enterococcus_faecalis	0.000796504	0.000679369	0.000385298	0.000570199	0.000346795	0.000349808	0.000748455	0.00129784	0.000646783	0.000555713	0.00140398	0.00266984	0.00129275	0.000943956	0.002452	0.00149109	0.000851146	0.00110033	0.00100804	0.00137689
KRAKEN_3025667	2.6181	1.18e-11	Bacteroidota	Flavobacteriia	Flavobacteriales	Flavobacteriaceae	Flavobacterium	Flavobacterium_sp.	0.000557553	0.000717112	0.000453292	0.000494173	0.000346795	0.00015681	0.000374227	0.00088926	0.000498653	0.000347321	0.00062399	0.00328596	0.00113606	0.000865293	0.000533044	0.000958555	0.00119161	0.00100324	0.00130453	0.00112496
KRAKEN_1386941	2.61705	4.4e-09	Cyanobacteriota	Cyanophyceae	Synechococcales	Synechococcaceae	Synechococcus	Synechococcus_sp.	0.00127441	0.00135874	0.00054395	0.00106437	0.000308262	0.000313621	0.000280671	0.00153818	0.000835275	0.000764105	0.00163798	0.00246447	0.00250716	0.00188791	0.0011727	0.00138458	0.00187252	0.00139159	0.00207539	0.00171584
KRAKEN_28187	2.61346	1.58e-08	Bacillota	Clostridia	Halanaerobiales	Halobacteroidaceae	Acetohalobium	Acetohalobium_arabaticum	0.00183196	0.00207585	0.000929249	0.00152053	0.000539459	0.000265371	0.000771844	0.00254761	0.00131023	0.000972498	0.00179397	0.00554506	0.00242881	0.00519176	0.00277183	0.00106506	0.00195764	0.00262137	0.00456585	0.00289138
KRAKEN_76859	2.61294	1.13e-07	Fusobacteriota	Fusobacteriia	Fusobacteriales	Fusobacteriaceae	Fusobacterium	Fusobacterium_animalis	0.000477902	0.000264199	0.000135988	0.000342119	7.71e-05	3.62e-05	0.000140335	0.000216306	0.000211269	0	7.8e-05	0.000410745	0.000665964	0.000235989	0.000533044	0.000319518	0.000510688	0.000550164	0.000622616	0.000392673
KRAKEN_78331	2.61088	3.69e-11	Actinomycetota	Actinomycetes	Mycobacteriales	Mycobacteriaceae	Mycobacterium	Mycobacterium_canettii	0.0385508	0.0355914	0.0423601	0.0460721	0.0204609	0.0204818	0.0240675	0.0456887	0.0341592	0.0329955	0.0313555	0.0731126	0.0790147	0.0611998	0.0494665	0.196397	0.0508986	0.0362138	0.0552646	0.0665919
KRAKEN_2500547	2.61052	9.31e-13	Bacteroidota	Flavobacteriia	Flavobacteriales	Weeksellaceae	Apibacter	Apibacter_raozihei	0.00119476	0.000603884	0.000362634	0.000646226	0.000423861	0.00036187	0.000257281	0.000961362	0.000601484	0.000277857	0.000779988	0.00349133	0.00141028	0.00125861	0.0011727	0.000639037	0.00110649	0.00116505	0.00168996	0.00129913
KRAKEN_152682	2.60951	2.42e-05	Pseudomonadota	Alphaproteobacteria	Sphingomonadales	Sphingomonadaceae	Sphingomonas	Sphingomonas_melonis	0.0187178	0.0120022	0.054667	0.0274836	0.0265876	0.0323271	0.0293067	0.0383343	0.0299283	0.143582	0.0903226	0.00862565	0.00379992	0.0172272	0.0194028	0.0573003	0.057878	0.0292558	0.0521515	0.0479546
KRAKEN_1313	2.60633	1.12e-12	Bacillota	Bacilli	Lactobacillales	Streptococcaceae	Streptococcus	Streptococcus_pneumoniae	0.000796504	0.00083034	0.000702603	0.000760265	0.000577992	0.00036187	0.000608119	0.00180255	0.000805031	0.000694641	0.00124798	0.00287522	0.00203707	0.00173059	0.002452	0.00213012	0.00102138	0.00106797	0.00201609	0.0017273
KRAKEN_1353	2.60508	2.14e-06	Bacillota	Bacilli	Lactobacillales	Enterococcaceae	Enterococcus	Enterococcus_gallinarum	0.00135406	0.0010568	0.00058928	0.000760265	7.71e-05	0.00015681	9.36e-05	0.00124977	0.00066721	0.000486249	0.00124798	0.00123223	0.00176285	0.00141593	0.00202557	0.000958555	0.00136183	0.00122978	0.00192714	0.00136481
KRAKEN_109328	2.60091	8e-08	Fusobacteriota	Fusobacteriia	Fusobacteriales	Leptotrichiaceae	Leptotrichia	Leptotrichia_trevisanii	0.000318601	0.000490656	0.000203981	0.000266093	0.000154131	0.000132686	9.36e-05	0.000312443	0.000246524	0.000486249	0.00062399	0.00102686	0.000509267	0.000629304	0.000106609	0.000106506	0.000340459	0.000485439	0.000444726	0.000475941
KRAKEN_2785331	2.60017	1.36e-07	Pseudomonadota	Gammaproteobacteria	Pseudomonadales	Pseudomonadaceae	Entomomonas	Entomomonas_asaccharolytica	0.000477902	0.000264199	0.000226646	0.000190066	0.000115598	9.65e-05	0.000163724	0.000480681	0.000251915	6.95e-05	0.000545992	0.000205373	0.000901011	0.000314652	0.000426435	0.000426025	0.000255344	0.000679615	0.00074121	0.000456516
KRAKEN_159	2.59931	4.72e-07	Spirochaetota	Spirochaetia	Brachyspirales	Brachyspiraceae	Brachyspira	Brachyspira_hyodysenteriae	0.000318601	0.000452913	0.000113323	0.000190066	0.000115598	3.62e-05	9.36e-05	0.000216306	0.000192076	6.95e-05	0.000389994	0.000616118	0.000274221	0.000550641	0.00085287	0.000213012	0.000255344	0.000291264	0.000296484	0.000380945
KRAKEN_1283	2.59929	4.33e-06	Bacillota	Bacilli	Bacillales	Staphylococcaceae	Staphylococcus	Staphylococcus_haemolyticus	0.00923944	0.00471784	0.00457825	0.0037253	0.00300556	0.00142336	0.00112268	0.00201886	0.00372891	0.000972498	0.00124798	0.0162244	0.00270303	0.00660769	0.00863531	0.0087335	0.0342161	0.00498384	0.0017789	0.00861033
KRAKEN_1859475	2.59906	4.93e-07	Bacillota	Bacilli	Lactobacillales	Streptococcaceae	Floricoccus	Floricoccus_penangensis	0.000159301	0.000641627	0.000113323	0.00022808	0.000308262	9.65e-05	9.36e-05	0.000624885	0.000283197	0.000277857	0.000545992	0.000410745	0.000470093	0.000471978	0.000746261	0.000745543	0.000170229	0.000776703	0.000800506	0.000541591
KRAKEN_329	2.59831	0.00353514	Pseudomonadota	Betaproteobacteria	Burkholderiales	Burkholderiaceae	Ralstonia	Ralstonia_pickettii	0.126166	0.0797882	0.00693537	0.0205272	0.011213	0.00950512	0.0595489	0.00540766	0.0398865	0.00180607	0.104518	0.323256	0.00164532	0.120433	0.0616199	0.0886131	0.105202	0.0203237	0.00358745	0.0831005
KRAKEN_573	2.59642	8.6e-14	Pseudomonadota	Gammaproteobacteria	Enterobacterales	Enterobacteriaceae	Klebsiella	Klebsiella_pneumoniae	0.00613308	0.00679369	0.00598345	0.00562597	0.00662764	0.00548836	0.00549646	0.00547976	0.00595355	0.00458463	0.0120118	0.0398423	0.00662047	0.00527042	0.031343	0.00553832	0.0105542	0.00569582	0.00578143	0.0127242
KRAKEN_2983836	2.59415	4.35e-09	Campylobacterota	Epsilonproteobacteria	Campylobacterales	Campylobacteraceae	Campylobacter	Campylobacter_sp.	0.000557553	0.000528398	0.000203981	0.000532186	0.000115598	0.000144748	0.000233892	0.000504715	0.000352634	0.000347321	0.000701989	0.00164298	0.00117523	0.000393315	0.000533044	0.000426025	0.000425573	0.00061489	0.000800506	0.000706087
KRAKEN_33959	2.58817	2.18e-07	Bacillota	Bacilli	Lactobacillales	Lactobacillaceae	Lactobacillus	Lactobacillus_johnsonii	0.000398252	0.000264199	0.000271975	0.000304106	0.000154131	0.000144748	0.000116946	0.000384545	0.000254863	0.000277857	0.00101398	0.000205373	0.000548441	0.000550641	0.000213218	0.000106506	0.000595802	0.000517802	0.000415077	0.00044447
KRAKEN_2496265	2.58779	7.42e-07	Bacillota	Bacilli	Lactobacillales	Carnobacteriaceae	Jeotgalibaca	Jeotgalibaca_ciconiae	0.00103546	0.00041517	0.00029464	0.000646226	7.71e-05	0.000108561	0.000187114	0.0010575	0.000477721	0.000277857	0.000857987	0.00082149	0.00117523	0.00110128	0.00106609	0.000745543	0.00119161	0.00106797	0.00139347	0.000969852
KRAKEN_33033	2.58675	1.59e-10	Bacillota	Tissierellia	Tissierellales	Peptoniphilaceae	Parvimonas	Parvimonas_micra	0.000876154	0.00109454	0.000793261	0.000684239	0.000385328	0.00015681	0.000421006	0.00115363	0.000695622	0.000486249	0.00116998	0.00184835	0.00207624	0.00141593	0.0011727	0.00149109	0.00119161	0.00145632	0.00145277	0.00137612
KRAKEN_1848766	2.58151	2.85e-05	Campylobacterota	Epsilonproteobacteria	Campylobacterales	Campylobacteraceae	Campylobacter	Campylobacter_ornithocola	0.000398252	0.000377427	0.000249311	0.000152053	3.85e-05	4.82e-05	2.34e-05	0.000504715	0.000223982	6.95e-05	0.000779988	0.00123223	0.000430918	0.000393315	0.000106609	0.000106506	0.000340459	0.000582527	0.000592968	0.000463503
KRAKEN_3036300	2.57993	7.56e-07	Bacillota	Tissierellia	Tissierellales	Peptoniphilaceae	Anaerococcus	Anaerococcus_sp.	7.97e-05	0.000226456	0.00029464	0.000152053	3.85e-05	4.82e-05	0.000467784	0.000312443	0.000202472	0.000138928	0.000311995	0.00082149	0.000705139	0.000629304	0.000426435	0.000106506	0.000425573	0.000323626	0.000474374	0.000436337
KRAKEN_170573	2.57901	1.96e-09	Bacillota	Bacilli	Bacillales	Staphylococcaceae	Staphylococcus	Staphylococcus_pettenkoferi	0.000238951	0.000641627	0.000929249	0.000836292	0.000231197	0.000277434	0.000444395	0.000552783	0.000518991	0.000486249	0.00124798	0.00472357	0.00101853	0.000943956	0.00106609	0.000639037	0.000340459	0.000647252	0.000711561	0.00118247
KRAKEN_46867	2.57479	1.69e-07	Bacillota	Clostridia	Eubacteriales	Clostridiaceae	Clostridium	Clostridium_chauvoei	0.000477902	0.000603884	0.000249311	0.000494173	0.000154131	6.03e-05	0.00030406	0.000793123	0.000392111	0.000138928	0.00062399	0.00266984	0.00113606	0.000471978	0.00085287	0.000426025	0.000851146	0.000809065	0.000859803	0.000883971
KRAKEN_1513	2.57419	3.05e-10	Bacillota	Clostridia	Eubacteriales	Clostridiaceae	Clostridium	Clostridium_tetani	0.000876154	0.000679369	0.000249311	0.000418146	0.000385328	0.000168873	0.000374227	0.00108153	0.000529118	0.000347321	0.000935986	0.0022591	0.00125358	0.000943956	0.00085287	0.000745543	0.00144695	0.000938516	0.00124523	0.00109691
KRAKEN_42858	2.57202	8.93e-11	Bacillota	Bacilli	Bacillales	Staphylococcaceae	Mammaliicoccus	Mammaliicoccus_lentus	0.000477902	0.000792598	0.000203981	0.00022808	0.000539459	0.000192997	0.000350838	0.000624885	0.000426343	0.000347321	0.000779988	0.00102686	0.00164532	0.00117994	0.000959479	0.000106506	0.000340459	0.000711978	0.000800506	0.000789837
KRAKEN_238834	2.57142	8.59e-11	Bacillota	Clostridia	Eubacteriales	Clostridiaceae	Clostridium	Clostridium_estertheticum	0.00342497	0.00252876	0.00122389	0.00182464	0.00100185	0.000422182	0.00114607	0.00245147	0.00175298	0.00215339	0.00343195	0.00780416	0.00454423	0.00338251	0.00351809	0.0017041	0.00238321	0.00265373	0.00388394	0.00354593
KRAKEN_308354	2.56984	1.16e-07	Bacillota	Bacilli	Bacillales	Staphylococcaceae	Staphylococcus	Staphylococcus_simiae	0.000955804	0.000641627	0.000407963	0.000266093	0.000115598	0.000120623	0.000257281	0.00108153	0.000480815	0.000208392	0.00101398	0.00266984	0.00125358	0.00125861	0.000639653	0.000532531	0.000766032	0.000582527	0.00148242	0.00104076
KRAKEN_1219	2.56971	9.8e-11	Cyanobacteriota	Cyanophyceae	Synechococcales	Prochlorococcaceae	Prochlorococcus	Prochlorococcus_marinus	0.00334532	0.00351008	0.00149586	0.0022808	0.00123305	0.000796114	0.00154369	0.00295619	0.00214514	0.00104196	0.00428993	0.00924177	0.00556276	0.00558507	0.00405113	0.00276916	0.00229809	0.00330099	0.00489198	0.00430328
KRAKEN_352475	2.5696	3.47e-07	Pseudomonadota	Alphaproteobacteria	Hyphomicrobiales	Rhizobiaceae	Shinella	Shinella_zoogloeoides	0.0387101	0.0763913	0.0405923	0.0459961	0.0684728	0.0526039	0.051503	0.0313644	0.0507042	0.195611	0.106	0.0338865	0.0267953	0.0270601	0.0222812	0.140269	0.127587	0.0793531	0.0174036	0.0776247
KRAKEN_33923	2.56809	6.72e-07	Mycoplasmatota	Mollicutes	Mycoplasmatales	Mycoplasmataceae	Mycoplasmopsis	Mycoplasmopsis_felis	0.000796504	0.000377427	0.000407963	0.000266093	0.000115598	8.44e-05	0.000187114	0.000432613	0.000333464	0	0.000701989	0.00082149	0.000940185	0.000550641	0.000213218	0.000852049	0.000340459	0.000711978	0.000978397	0.000611041
KRAKEN_2507161	2.56609	1.33e-11	Bacillota	Tissierellia	Tissierellales	Acidilutibacteraceae	Acidilutibacter	Acidilutibacter_cellobiosedens	0.00135406	0.0010568	0.000339969	0.000760265	0.000385328	0.00020506	0.00030406	0.000600851	0.000625798	0.000277857	0.000857987	0.00246447	0.00148863	0.00188791	0.00159913	0.000639037	0.000851146	0.000906153	0.00121558	0.00121879
KRAKEN_1282	2.56335	2.59e-09	Bacillota	Bacilli	Bacillales	Staphylococcaceae	Staphylococcus	Staphylococcus_epidermidis	0.0114697	0.00743532	0.00990443	0.0111379	0.0102497	0.00882963	0.00811606	0.0201646	0.0109134	0.0100723	0.00943786	0.0303951	0.00528854	0.0522322	0.0543705	0.01768	0.0234916	0.00792884	0.0218212	0.0232718
KRAKEN_1842535	2.56193	4.78e-07	Pseudomonadota	Alphaproteobacteria	Sphingomonadales	Sphingomonadaceae	Blastomonas	Blastomonas_sp.	0.00414182	0.00445364	0.00602878	0.00505577	0.00554873	0.00581405	0.00587069	0.00288409	0.0049747	0.0172966	0.0139618	0.00287522	0.00262468	0.00259588	0.00298505	0.0121417	0.0120863	0.00595472	0.00222363	0.00747455
KRAKEN_1490	2.5601	1.18e-08	Bacillota	Clostridia	Eubacteriales	Clostridiaceae	Paraclostridium	Paraclostridium_bifermentans	0.00143371	0.000792598	0.000611944	0.000608212	0.00026973	0.000217122	0.000210503	0.00139397	0.000692224	0.000694641	0.00148198	0.00184835	0.00172367	0.00133727	0.00159913	0.000852049	0.00119161	0.00113269	0.00180855	0.00136699
KRAKEN_157687	2.55997	1.08e-06	Fusobacteriota	Fusobacteriia	Fusobacteriales	Leptotrichiaceae	Leptotrichia	Leptotrichia_wadei	0.000955804	0.000566141	0.000430627	0.000760265	0.000192664	0.000132686	0.000140335	0.000817157	0.00049946	0.000208392	0.00132598	0.0022591	0.00117523	0.000943956	0.0011727	0.000532531	0.000255344	0.000809065	0.00130453	0.000998682
KRAKEN_29382	2.55756	3e-10	Bacillota	Bacilli	Bacillales	Staphylococcaceae	Staphylococcus	Staphylococcus_cohnii	0.00159301	0.0010568	0.000702603	0.000646226	0.000462394	0.000301558	0.000537952	0.0010575	0.000794754	0.000138928	0.00109198	0.00390208	0.00133193	0.00291053	0.00191896	0.000639037	0.00212787	0.00119742	0.00154172	0.00168004
KRAKEN_1314	2.55681	3.92e-10	Bacillota	Bacilli	Lactobacillales	Streptococcaceae	Streptococcus	Streptococcus_pyogenes	0.000318601	0.000226456	6.8e-05	0.000190066	0.000115598	0.000120623	0.000210503	0.000288409	0.000192282	0.000277857	0.000233996	0.00082149	0.000470093	0.000157326	0.000639653	0.000213012	0.000510688	0.000194176	0.000355781	0.000387407
KRAKEN_2151	2.55279	6.8e-06	Mycoplasmatota	Mollicutes	Entomoplasmatales	Entomoplasmataceae	Mesoplasma	Mesoplasma_florum	0.000159301	0.000339685	0.000203981	0.000380133	0	7.24e-05	2.34e-05	0.000432613	0.000201439	0.000138928	0.000233996	0.000205373	0.000665964	0.000157326	0.000639653	0.000319518	0.000255344	0.00061489	0.000652264	0.000388326
KRAKEN_185951	2.55252	1e-08	Pseudomonadota	Alphaproteobacteria	Sphingomonadales	Sphingomonadaceae	Sphingomonas	Sphingomonas_aerolata	0.0165673	0.0173994	0.0190609	0.0241764	0.0265106	0.0344742	0.0274823	0.0201405	0.0232265	0.0363992	0.0329935	0.0230017	0.00791322	0.0500297	0.132621	0.0350405	0.0634104	0.0194176	0.0192714	0.0420099
KRAKEN_197162	2.55206	6.19e-09	Deferribacterota	Deferribacteres	Deferribacterales	Deferribacteraceae	Deferribacter	Deferribacter_desulfuricans	0.000477902	0.00041517	0.000181317	0.000380133	0.000115598	0.000120623	0.000187114	0.000216306	0.00026177	0.000277857	0.000545992	0.000616118	0.000548441	0.000629304	0.000319826	0.000106506	0.000680917	0.000453077	0.000444726	0.000462276
KRAKEN_2976343	2.54749	1.19e-06	Cyanobacteriota	Cyanophyceae	Chroococcales	Geminocystaceae	Cyanobacterium	Cyanobacterium_sp.	0.000796504	0.000377427	0.000181317	0.000380133	3.85e-05	9.65e-05	0.000210503	0.000432613	0.000314187	0.000138928	0.000935986	0.00102686	0.00062679	0.000550641	0.000426435	0.000426025	0.000595802	0.000485439	0.000592968	0.000580588
KRAKEN_28199	2.54747	2.2e-08	Campylobacterota	Epsilonproteobacteria	Campylobacterales	Arcobacteraceae	Arcobacter	Arcobacter_nitrofigilis	0.000876154	0.000452913	0.000475957	0.000380133	3.85e-05	7.24e-05	0.000187114	0.000504715	0.000373486	0.000277857	0.000155998	0.00184835	0.000822662	0.000865293	0.00085287	0.000852049	0.000595802	0.00074434	0.000770858	0.000778608
KRAKEN_2956798	2.54716	4.14e-08	Pseudomonadota	Gammaproteobacteria	Cellvibrionales	Cellvibrionaceae	Gilvimarinus	Gilvimarinus_sp.	0.0148946	0.00890729	0.00632342	0.0091612	0.00208077	0.00199029	0.00339143	0.0130986	0.00748095	0.00520981	0.0167697	0.0217695	0.0212325	0.0163619	0.0127931	0.00905302	0.0102138	0.0144014	0.0193604	0.0147165
KRAKEN_174	2.54154	1.2e-14	Spirochaetota	Spirochaetia	Leptospirales	Leptospiraceae	Leptospira	Leptospira_borgpetersenii	0.000159301	0.000377427	0.000385298	7.6e-05	0.000231197	0.000253309	0.000233892	0.000312443	0.000253608	0.000277857	0.000389994	0.000410745	0.000940185	0.000550641	0.000426435	0.000213012	0.000255344	0.000517802	0.000533671	0.000451569
KRAKEN_1196095	2.53846	8.87e-10	Pseudomonadota	Gammaproteobacteria	Orbales	Orbaceae	Gilliamella	Gilliamella_apicola	0.000318601	0.000339685	0.000181317	0.000304106	0.000462394	0.00020506	0.000210503	0.000576817	0.00032481	0.000138928	0.000857987	0.0022591	0.000509267	0.000314652	0.0011727	0.000319518	0.000170229	0.000647252	0.000504023	0.000689365
KRAKEN_1849015	2.53796	3.75e-08	Campylobacterota	Epsilonproteobacteria	Campylobacterales	Arcobacteraceae	Arcobacter	Arcobacter_acticola	0.000557553	0.000528398	0.000362634	0.000722252	0.000154131	0.00015681	0.000163724	0.000865226	0.000438841	0.000486249	0.00116998	0.00143761	0.000901011	0.000629304	0.000426435	0.00106506	0.000510688	0.00061489	0.00112664	0.000836787
KRAKEN_3047542	2.53685	3.39e-09	Bacteroidota	Flavobacteriia	Flavobacteriales	Flavobacteriaceae	Myroides	Myroides_sp.	0.000637203	0.000490656	0.000271975	0.000304106	0.00026973	0.000108561	0.000116946	0.000384545	0.000322965	0.000764105	0.000311995	0.00123223	0.000548441	0.000550641	0.00106609	0.000852049	0.000510688	0.000323626	0.00017789	0.000633776
KRAKEN_826	2.53673	5.14e-08	Fusobacteriota	Fusobacteriia	Fusobacteriales	Leptotrichiaceae	Sebaldella	Sebaldella_termitidis	0.0011151	0.000754855	0.000793261	0.000266093	0.000308262	0.000144748	0.000257281	0.00134591	0.000623189	0.000347321	0.00109198	0.00164298	0.00188037	0.00110128	0.00149252	0.00106506	0.000936261	0.00119742	0.00160101	0.00123562
KRAKEN_1977864	2.53482	3.07e-07	Pseudomonadota	Alphaproteobacteria	Candidatus	Pelagibacterales	Pelagibacteraceae	Candidatus_Pelagibacter	0.000557553	0.000188714	0.000181317	0.000190066	7.71e-05	8.44e-05	9.36e-05	0.000288409	0.000207645	0.000208392	0.000467993	0.00082149	0.000391744	0.000707967	0.000533044	0.000106506	0	0.000258901	0.000385429	0.000388147
KRAKEN_2483110	2.53468	3.36e-09	Bacillota	Clostridia	Eubacteriales	Clostridiaceae	Clostridium	Clostridium_sp.	0.000477902	0.000339685	0.000203981	0.00022808	0.000192664	7.24e-05	0.000140335	0.000456647	0.000263962	0.000347321	7.8e-05	0.00143761	0.000705139	0.000707967	0.000426435	0.000319518	0.000936261	0.000291264	0.000355781	0.000560529
KRAKEN_983544	2.53382	7.6e-08	Bacteroidota	Flavobacteriia	Flavobacteriales	Flavobacteriaceae	Lacinutrix	Lacinutrix_sp.	0.00294706	0.00147197	0.000679938	0.00117841	0.000616525	0.000313621	0.000537952	0.00161028	0.00116947	0.00083357	0.00265196	0.00616118	0.0030556	0.00165192	0.0012793	0.00106506	0.00170229	0.00223302	0.00257941	0.00232133
KRAKEN_2731219	2.53194	2.51e-10	Bacillota	Clostridia	Eubacteriales	Clostridiaceae	Alkaliphilus	Alkaliphilus_sp.	0.000876154	0.000754855	0.00029464	0.000456159	0.000385328	0.000180935	0.000210503	0.000336477	0.000436881	0.000208392	0.00062399	0.00102686	0.00105771	0.00133727	0.000319826	0.000426025	0.000595802	0.00106797	0.000800506	0.000746435
KRAKEN_57029	2.53096	1.75e-10	Bacteroidota	Flavobacteriia	Flavobacteriales	Flavobacteriaceae	Psychroflexus	Psychroflexus_torquis	0.000876154	0.000792598	0.000339969	0.000418146	0.000192664	0.000301558	0.00030406	0.00110557	0.000541339	0.000347321	0.00109198	0.00287522	0.00113606	0.000943956	0.0011727	0.000639037	0.000766032	0.000970878	0.00118593	0.00111291
KRAKEN_856	2.5294	1.94e-08	Fusobacteriota	Fusobacteriia	Fusobacteriales	Fusobacteriaceae	Fusobacterium	Fusobacterium_varium	0.00175231	0.001321	0.000951913	0.00102636	0.000308262	0.00020506	0.000514563	0.00173045	0.000976239	0.000625177	0.00116998	0.00205373	0.00332982	0.00165192	0.00213218	0.0018106	0.00178741	0.00229775	0.00219398	0.00190525
KRAKEN_1462615	2.52796	6.4e-09	Campylobacterota	Epsilonproteobacteria	Campylobacterales	Arcobacteraceae	Halarcobacter	Halarcobacter_ebronensis	0.000477902	0.000528398	0.000249311	0.000418146	0.000231197	7.24e-05	9.36e-05	0.000528749	0.000324963	0.000347321	0.000701989	0.000616118	0.000861836	0.000943956	0.000533044	0.000319518	0.000340459	0.000517802	0.000622616	0.000580466
KRAKEN_1315974	2.52609	2.98e-06	Pseudomonadota	Alphaproteobacteria	Sphingomonadales	Sphingomonadaceae	Sphingobium	Sphingobium_sp.	0.019594	0.0228344	0.0206021	0.0248227	0.0231968	0.0230511	0.024699	0.0142762	0.0216345	0.0821761	0.0476573	0.0119116	0.00705139	0.0114848	0.00788905	0.0630516	0.0496218	0.0333982	0.0064337	0.0320676
KRAKEN_3021811	2.52534	0.000112928	Pseudomonadota	Alphaproteobacteria	Caulobacterales	Caulobacteraceae	Brevundimonas	Brevundimonas_sp.	0.00549587	0.00366105	0.00301439	0.0177902	0.00450834	0.00551249	0.00912179	0.00475874	0.00673286	0.0276467	0.0204357	0.00164298	0.0016845	0.00338251	0.00309166	0.0129937	0.0118309	0.00783175	0.00670053	0.0097241
KRAKEN_290335	2.52507	7.65e-10	Bacillota	Bacilli	Lactobacillales	Enterococcaceae	Tetragenococcus	Tetragenococcus_koreensis	0.000238951	0.000603884	0.000430627	0.000570199	0.00026973	0.000144748	0.000187114	0.000817157	0.000407801	0.000416785	0.000857987	0.00082149	0.00141028	0.00102262	0.00085287	0.000532531	0.000425573	0.000679615	0.000681913	0.000770166
KRAKEN_121428	2.52233	1.46e-06	Pseudomonadota	Alphaproteobacteria	Sphingomonadales	Sphingomonadaceae	Sphingobium	Sphingobium_xenophagum	0.0131423	0.018041	0.017973	0.0165358	0.0205765	0.0193359	0.019951	0.0160788	0.0177043	0.0674497	0.0387654	0.00657192	0.00548441	0.00943956	0.0060767	0.0459041	0.0461321	0.0251134	0.0156247	0.0266562
KRAKEN_1936080	2.52136	1.69e-14	Bacteroidota	Flavobacteriia	Flavobacteriales	Flavobacteriaceae	Winogradskyella	Winogradskyella_sp.	0.000398252	0.000339685	0.000181317	0.000304106	0.000231197	0.00015681	0.000374227	0.000384545	0.000296267	6.95e-05	0.000467993	0.00102686	0.000744313	0.00078663	0.000213218	0.000319518	0.000680917	0.000517802	0.000563319	0.000539007
KRAKEN_3020716	2.52115	1.29e-05	Pseudomonadota	Gammaproteobacteria	Moraxellales	Moraxellaceae	Acinetobacter	Acinetobacter_sp.	0.000876154	0.000264199	0.000158652	0.000646226	0.000115598	0.000434244	0.000491173	0.000961362	0.000493451	0.00083357	0.00116998	0.00102686	0.000195872	7.87e-05	0.000426435	0.0017041	0.00195764	0.00113269	0.000533671	0.000905952
KRAKEN_29380	2.51847	3.66e-08	Bacillota	Bacilli	Bacillales	Staphylococcaceae	Staphylococcus	Staphylococcus_caprae	0.000557553	0.000490656	0.000249311	0.000342119	0.000115598	0.000108561	0.000187114	0.000793123	0.000355504	0.000277857	0.00062399	0.000410745	0.000861836	0.00110128	0.00085287	0.000319518	0.000766032	0.000453077	0.00103769	0.00067049
KRAKEN_2058152	2.5171	2.29e-11	Pseudomonadota	Gammaproteobacteria	Enterobacterales	Enterobacteriaceae	Klebsiella	Klebsiella_grimontii	0.000796504	0.000943569	0.000747932	0.000684239	0.000462394	0.00056693	0.000444395	0.00177852	0.00080306	0.000555713	0.00163798	0.00266984	0.00199789	0.00243855	0.000746261	0.00149109	0.00144695	0.00106797	0.00174925	0.00158015
KRAKEN_2102	2.51694	5.34e-06	Mycoplasmatota	Mollicutes	Mycoplasmatales	Mycoplasmataceae	Mycoplasma	Mycoplasma_mycoides	0.00127441	0.00083034	0.000385298	0.000304106	0.000154131	0.000120623	0.000280671	0.00103346	0.00054788	6.95e-05	0.00109198	0.0022591	0.00160615	0.000629304	0.000533044	0.000639037	0.000766032	0.00122978	0.00192714	0.00107511
KRAKEN_33051	2.51649	2.91e-07	Pseudomonadota	Alphaproteobacteria	Sphingomonadales	Sphingomonadaceae	Sphingomonas	Sphingomonas_sanguinis	0.00987664	0.0117003	0.0125109	0.0133046	0.0149122	0.0136787	0.0135424	0.0132187	0.012843	0.046402	0.0346315	0.00616118	0.00379992	0.00841694	0.00980801	0.02652	0.0268111	0.0123949	0.0170775	0.0192023
KRAKEN_1904463	2.51503	5.93e-07	Campylobacterota	Epsilonproteobacteria	Campylobacterales	Arcobacteraceae	Poseidonibacter	Poseidonibacter_lekithochrous	0.000716853	0.000566141	0.000317304	0.000380133	0.000231197	6.03e-05	0.000116946	0.000793123	0.00039775	0.000208392	0.000935986	0.00102686	0.00105771	0.000707967	0.000959479	0.000319518	0.000851146	0.00074434	0.00074121	0.000755261
KRAKEN_29562	2.51448	3.48e-06	Mycoplasmatota	Mollicutes	Mycoplasmatales	Mycoplasmataceae	Mesomycoplasma	Mesomycoplasma_ovipneumoniae	0.000398252	0.000264199	0.000181317	0.00022808	7.71e-05	0.000132686	7.02e-05	0.000456647	0.00022606	6.95e-05	0.00062399	0.000410745	0.000744313	0.000393315	0.000213218	0	0.000425573	0.000388351	0.000770858	0.000403986
KRAKEN_36839	2.51248	1.12e-08	Bacillota	Clostridia	Eubacteriales	Clostridiaceae	Clostridium	Clostridium_felsineum	0.00119476	0.00101905	0.000475957	0.000760265	0.000308262	0.000217122	0.000537952	0.00129784	0.000726401	0.000764105	0.00163798	0.00246447	0.00188037	0.00110128	0.0012793	0.000958555	0.00119161	0.00139159	0.00106734	0.00137366
KRAKEN_704125	2.5078	5.49e-12	Bacillota	Clostridia	Eubacteriales	Clostridiaceae	Clostridium	Clostridium_gelidum	0.0011151	0.00101905	0.000498621	0.000532186	0.00096332	0.00015681	0.00100574	0.000961362	0.000781524	0.000486249	0.000935986	0.00472357	0.0018412	0.00141593	0.00159913	0.000958555	0.00161718	0.00122978	0.00112664	0.00159342
KRAKEN_2686363	2.50712	3.69e-09	Bacteroidota	Flavobacteriia	Flavobacteriales	Flavobacteriaceae	Formosa	Formosa_sp.	0.000716853	0.000603884	0.000498621	0.000684239	0.00026973	0.000168873	0.000421006	0.000937328	0.000537567	6.95e-05	0.00062399	0.00205373	0.00176285	0.00141593	0.00085287	0.000745543	0.00102138	0.000970878	0.00124523	0.00107619
KRAKEN_450378	2.50577	3.5e-06	Pseudomonadota	Alphaproteobacteria	Sphingomonadales	Erythrobacteraceae	Croceicoccus	Croceicoccus_marinus	0.0172841	0.0209095	0.0165905	0.0189306	0.0238133	0.0218931	0.0234828	0.0118969	0.0193501	0.0724511	0.0505432	0.0106794	0.00564111	0.00888892	0.00916836	0.0421764	0.0422169	0.026505	0.00652264	0.0274793
KRAKEN_28182	2.50474	9.96e-10	Spirochaetota	Spirochaetia	Leptospirales	Leptospiraceae	Leptospira	Leptospira_noguchii	0.00151336	0.000792598	0.000385298	0.000532186	0.000346795	0.000217122	0.000397617	0.000913294	0.000637283	0.000416785	0.00109198	0.00164298	0.00156697	0.00196657	0.00149252	0.000426025	0.000595802	0.00100324	0.00145277	0.00116557
KRAKEN_2961520	2.50135	2.48e-06	Campylobacterota	Epsilonproteobacteria	Campylobacterales	Arcobacteraceae	Arcobacter	Arcobacter_roscoffensis	0.000238951	0.000528398	0.000249311	0.000532186	7.71e-05	3.62e-05	0.000187114	0.000384545	0.000279226	0.000208392	0.000857987	0.00082149	0.000665964	0.000707967	0.000426435	0.000213012	0.000255344	0.000517802	0.000355781	0.000503017
KRAKEN_40542	2.50043	2.93e-06	Fusobacteriota	Fusobacteriia	Fusobacteriales	Leptotrichiaceae	Leptotrichia	Leptotrichia_buccalis	0.000398252	0.000377427	0.000158652	0.000456159	3.85e-05	8.44e-05	7.02e-05	0.000504715	0.000261038	0.000138928	0.00062399	0.00082149	0.000861836	0.000629304	0.000213218	0.000319518	0.000595802	0.000420714	0.000326132	0.000495093
KRAKEN_54005	2.49904	2.91e-08	Bacillota	Tissierellia	Tissierellales	Peptoniphilaceae	Peptoniphilus	Peptoniphilus_harei	0.00151336	0.000301942	0.000249311	0.000152053	0.000231197	0.000192997	0.000327449	0.000408579	0.000422111	0.000625177	0.000857987	0.00143761	0.000783488	0.000865293	0.00106609	0.000426025	0.000510688	0.000388351	0.000504023	0.000746473
KRAKEN_2937286	2.4989	3.16e-14	Pseudomonadota	Gammaproteobacteria	Alteromonadales	Alteromonadaceae	Agarivorans	Agarivorans_sp.	0.000238951	0.000377427	0.000113323	0.000152053	0.00026973	0.00020506	0.000280671	0.000312443	0.000243707	0.000138928	0.000233996	0.00123223	0.000705139	0.000157326	0.000639653	0.000319518	0.000595802	0.000485439	0.000266835	0.000477487
KRAKEN_1185412	2.49729	9.04e-08	Bacillota	Clostridia	Eubacteriales	Vallitaleaceae	Vallitalea	Vallitalea_guaymasensis	0.000716853	0.000528398	0.000249311	0.000418146	0.000115598	0.000180935	0.000327449	0.000745055	0.000410218	6.95e-05	0.000779988	0.00164298	0.00113606	0.000629304	0.000639653	0.000213012	0.00102138	0.000841428	0.00100804	0.000798134
KRAKEN_1529	2.49476	3.46e-07	Bacillota	Clostridia	Eubacteriales	Clostridiaceae	Clostridium	Clostridium_cadaveris	0.000557553	0.000717112	0.000158652	0.000456159	0.000192664	7.24e-05	0.000397617	0.000552783	0.000388118	6.95e-05	0.000857987	0.00184835	0.000901011	0.00078663	0.000746261	0.000213012	0.000680917	0.00074434	0.000622616	0.000747063
KRAKEN_33034	2.49334	3.1e-07	Bacillota	Tissierellia	Tissierellales	Peptoniphilaceae	Anaerococcus	Anaerococcus_prevotii	0.000159301	0.00041517	0.000203981	0.000304106	0.000115598	0.000108561	0.000140335	0.000432613	0.000234958	0.000138928	0.000701989	0.00082149	0.000548441	0.000314652	0.000213218	0.000426025	0.000595802	0.000355989	0.000355781	0.000447232
KRAKEN_2761623	2.49301	0.00271834	Pseudomonadota	Alphaproteobacteria	Rickettsiales	Rickettsiaceae	Rickettsia	Rickettsia_tillamookensis	0.00103546	0.000981311	0.00258376	0.00102636	0.00308262	0.000711678	0.000608119	0.0021871	0.00152705	0.00131982	0.00241796	0.00102686	0.00368239	0.00291053	0.00298505	0.0035147	0.00195764	0.00271846	0.0036171	0.00261505
KRAKEN_363852	2.48848	9.39e-06	Bacteroidota	Sphingobacteriia	Sphingobacteriales	Sphingobacteriaceae	Pedobacter	Pedobacter_ginsengisoli	0.00406217	0.00422719	0.00124655	0.00323113	0.00423861	0.0024969	0.004327	0.00204289	0.00323406	0.000903034	0.000389994	0.00636655	0.00301643	0.0225763	0.0176971	0.00106506	0.00493665	0.0039806	0.00186785	0.00627995
KRAKEN_2841528	2.4859	1.27e-07	Bacillota	Clostridia	Eubacteriales	Eubacteriaceae	Eubacterium	Eubacterium_sp.	0.000637203	0.000717112	0.000317304	0.000418146	0.000192664	0.000144748	0.000350838	0.0011296	0.000488452	0.000347321	0.00062399	0.00123223	0.00117523	0.000471978	0.00138591	0.000426025	0.000595802	0.00119742	0.00192714	0.000938306
KRAKEN_2012495	2.48455	9.01e-09	Bacillota	Bacilli	Lactobacillales	Lactobacillaceae	Lactobacillus	Lactobacillus_panisapium	0.000876154	0.000490656	0.000339969	0.000646226	0.000192664	0.000108561	0.000187114	0.000624885	0.000433279	0.000138928	0.00062399	0.00102686	0.00113606	0.00110128	0.00085287	0.000532531	0.000510688	0.000809065	0.00106734	0.000779962
KRAKEN_639310	2.48386	5.62e-07	Bacteroidota	Flavobacteriia	Flavobacteriales	Flavobacteriaceae	Olleya	Olleya_aquimaris	0.000477902	0.000679369	0.000113323	0.000456159	0.000308262	3.62e-05	0.000116946	0.000408579	0.000324593	6.95e-05	0.000311995	0.00102686	0.000705139	0.000393315	0.000533044	0.000532531	0.000766032	0.000550164	0.00106734	0.000595593
KRAKEN_499229	2.48147	1.16e-08	Bacillota	Clostridia	Thermosediminibacterales	Tepidanaerobacteraceae	Tepidanaerobacter	Tepidanaerobacter_acetatoxydans	0.000238951	0.000226456	0.000113323	0	0.000154131	0.000217122	0.000327449	0.000456647	0.00021676	0.000208392	0.000233996	0.000616118	0.000430918	0.000629304	0.000639653	0.000532531	8.51e-05	0.000517802	0.000296484	0.00041903
KRAKEN_1239415	2.4755	1.04e-07	Bacteroidota	Flavobacteriia	Flavobacteriales	Flavobacteriaceae	Dokdonia	Dokdonia_sp.	0.000557553	0.000641627	0.000362634	0.000760265	0.000308262	0.000120623	0.000233892	0.000696987	0.00046023	0.000138928	0.000701989	0.00143761	0.0016845	0.00102262	0.000426435	0.000639037	0.000340459	0.000938516	0.00106734	0.000839743
KRAKEN_1160	2.47077	4.78e-10	Cyanobacteriota	Cyanophyceae	Oscillatoriales	Microcoleaceae	Planktothrix	Planktothrix_agardhii	0.000716853	0.000377427	0.000339969	0.000684239	0.00026973	0.000301558	0.000327449	0.000817157	0.000479298	0.000138928	0.00124798	0.00205373	0.000979359	0.00078663	0.0011727	0.000319518	0.000766032	0.000776703	0.000859803	0.000910138
KRAKEN_71452	2.46743	5.54e-10	Bacillota	Bacilli	Lactobacillales	Enterococcaceae	Enterococcus	Enterococcus_raffinosus	0.000716853	0.000113228	0.000430627	0.000494173	3.85e-05	0.000289496	0.000163724	0.000312443	0.000319881	0.000347321	0.000545992	0.00102686	0.000705139	0.000393315	0.000533044	0.000639037	0.000255344	0.00061489	0.000533671	0.000559462
KRAKEN_1396	2.46628	1.27e-13	Bacillota	Bacilli	Bacillales	Bacillaceae	Bacillus	Bacillus_cereus	0.0195143	0.017022	0.00793261	0.0129245	0.00816896	0.00341364	0.00818622	0.0161509	0.0116641	0.013615	0.0191097	0.0336811	0.02515	0.0216323	0.021535	0.0162954	0.0195764	0.0198706	0.0229478	0.0213413
KRAKEN_2931922	2.46491	1e-06	Bacillota	Tissierellia	Tissierellales	Peptoniphilaceae	Miniphocaeibacter	Miniphocaeibacter_halophilus	0.000477902	0.000528398	6.8e-05	0.00011404	0.000154131	6.03e-05	0.000163724	0.000456647	0.000252893	0.000138928	0.000311995	0.00082149	0.000861836	0.00078663	0.000426435	0.000213012	0.000255344	0.000323626	0.000474374	0.000461367
KRAKEN_2818493	2.46142	1.06e-07	Bacteroidota	Flavobacteriia	Flavobacteriales	Flavobacteriaceae	Polaribacter	Polaribacter_cellanae	0.000876154	0.000452913	0.000498621	0.000152053	7.71e-05	0.000144748	0.000257281	0.000528749	0.000373452	0.000138928	0.000467993	0.00164298	0.00125358	0.000629304	0.000639653	0.000106506	0.000595802	0.000582527	0.00103769	0.000709497
KRAKEN_1564138	2.45932	1.08e-05	Campylobacterota	Epsilonproteobacteria	Campylobacterales	Arcobacteraceae	Aliarcobacter	Aliarcobacter_faecis	0.000637203	0.000566141	0.000385298	0.00011404	0	6.03e-05	0.000140335	0.000576817	0.000310017	0.000347321	0.000701989	0.00082149	0.000587616	0.000471978	0.000959479	0.000106506	0.000425573	0.000517802	0.00074121	0.000568096
KRAKEN_201	2.4584	4.33e-07	Campylobacterota	Epsilonproteobacteria	Campylobacterales	Campylobacteraceae	Campylobacter	Campylobacter_lari	0.000796504	0.000339685	0.000113323	0.000304106	7.71e-05	8.44e-05	0.000163724	0.000312443	0.000273911	0.000277857	0.000467993	0.00143761	0.00062679	0.000550641	0.000213218	0	0.000255344	0.000323626	0.00074121	0.000489429
KRAKEN_2806551	2.45818	1.07e-08	Bacteroidota	Flavobacteriia	Flavobacteriales	Flavobacteriaceae	Polaribacter	Polaribacter_sp.	0.00151336	0.0010568	0.000521286	0.000912319	0.000462394	0.000253309	0.000257281	0.0012738	0.000781318	0.000486249	0.00155998	0.00246447	0.00188037	0.000471978	0.00159913	0.00138458	0.00110649	0.00113269	0.00207539	0.00141613
KRAKEN_39488	2.45811	4.19e-09	Bacillota	Clostridia	Eubacteriales	Lachnospiraceae	Anaerobutyricum	Anaerobutyricum_hallii	0.000318601	0.000943569	0.000249311	0.000266093	0.000115598	0.000349808	0.000374227	0.000528749	0.000393245	0.000208392	0.000467993	0.000616118	0.000861836	0.00117994	0.00085287	0.000319518	0.00102138	0.000679615	0.000800506	0.000700817
KRAKEN_712362	2.45763	1.92e-06	Fusobacteriota	Fusobacteriia	Fusobacteriales	Leptotrichiaceae	Leptotrichia	Leptotrichia_sp.	0.000318601	0.000264199	0.000181317	0.000304106	7.71e-05	3.62e-05	7.02e-05	0.000432613	0.000210542	6.95e-05	0.000155998	0.000616118	0.000665964	0.000471978	0.000426435	0.000213012	0.000170229	0.00061489	0.000474374	0.00038785
KRAKEN_157688	2.45651	1.28e-06	Fusobacteriota	Fusobacteriia	Fusobacteriales	Leptotrichiaceae	Leptotrichia	Leptotrichia_hofstadii	0.000398252	0.000566141	0.000113323	0.00022808	3.85e-05	4.82e-05	7.02e-05	0.000336477	0.000224897	0.000277857	0.000155998	0.000616118	0.00062679	0.000707967	0.000213218	0.000106506	0.000340459	0.000420714	0.000474374	0.000394
KRAKEN_996801	2.45504	1.45e-07	Bacteroidota	Flavobacteriia	Flavobacteriales	Flavobacteriaceae	Polaribacter	Polaribacter_reichenbachii	7.97e-05	0.00041517	0.000362634	0.000532186	0.000154131	0.000229184	0.000327449	0.000745055	0.000355689	0.000416785	0.00101398	0.00143761	0.000744313	0.00110128	0.000213218	0.000106506	0.000255344	0.000517802	0.000889452	0.000669629
KRAKEN_29391	2.45306	6.95e-08	Bacillota	Bacilli	Bacillales	unclassified	Bacillales	family_Gemella	0.000238951	0.000301942	0.000203981	0.000342119	0.000154131	9.65e-05	0.000233892	0.000312443	0.000235495	0.000138928	0.000155998	0.00082149	0.00109688	0.00078663	0.000639653	0	0.000170229	0.000291264	0.000296484	0.000439756
KRAKEN_859143	2.4522	2.26e-08	Bacillota	Bacilli	Bacillales	Bacillaceae	Cytobacillus	Cytobacillus_kochii	0.00167266	0.00162294	0.00208514	0.00311709	0.00339089	0.000916738	0.00177758	0.00350897	0.0022615	0.0046541	0.00366594	0.01376	0.00368239	0.00503443	0.00394452	0.00287567	0.00263855	0.00278319	0.000889452	0.00439282
KRAKEN_33038	2.44857	1.32e-06	Bacillota	Clostridia	Eubacteriales	Lachnospiraceae	Mediterraneibacter	[Ruminococcus]_gnavus	0.000716853	0.000226456	0.000181317	0.000380133	0.000385328	0.000229184	0.000491173	0.00012017	0.000341327	0.000277857	0.00101398	0.00143761	0.000352569	0.000235989	0.00159913	0.000106506	0.000851146	6.47e-05	0.000207539	0.000614703
KRAKEN_784	2.44828	6.22e-08	Pseudomonadota	Alphaproteobacteria	Rickettsiales	Rickettsiaceae	Orientia	Orientia_tsutsugamushi	0.00183196	0.00154745	0.000793261	0.00102636	0.000385328	0.000289496	0.00030406	0.00153818	0.000964512	0.00083357	0.00140398	0.0022591	0.00278138	0.00228123	0.00085287	0.00149109	0.00127672	0.00165049	0.00246082	0.00172912
KRAKEN_29388	2.44656	4.03e-08	Bacillota	Bacilli	Bacillales	Staphylococcaceae	Staphylococcus	Staphylococcus_capitis	0.0011151	0.00218908	0.00224379	0.00174861	0.00211931	0.00106149	0.00406972	0.00235534	0.00211281	0.00083357	0.00241796	0.0168405	0.00599368	0.00456245	0.00373131	0.00404723	0.00178741	0.00197412	0.00100804	0.00431963
KRAKEN_2908211	2.44636	1.08e-07	Bacillota	Bacilli	Lactobacillales	Carnobacteriaceae	Jeotgalibaca	Jeotgalibaca_sp.	0.000637203	0.00041517	6.8e-05	0.000152053	0.000192664	9.65e-05	0.000233892	0.000288409	0.000260486	0.000138928	0.000545992	0.00123223	0.000665964	0.000550641	0.000106609	0.000213012	8.51e-05	0.000420714	0.000444726	0.000440392
KRAKEN_247523	2.44622	4.52e-07	Pseudomonadota	Gammaproteobacteria	Alteromonadales	Pseudoalteromonadaceae	Pseudoalteromonas	Pseudoalteromonas_aliena	0.000477902	0.000188714	0.000226646	0.000152053	0.00026973	0.000132686	0.000163724	0.000168238	0.000222462	0.000208392	0.000467993	0.000616118	0.000665964	0.000393315	0.000639653	0.000319518	0.000170229	6.47e-05	0.000266835	0.000381272
KRAKEN_28131	2.4461	7.02e-10	Bacteroidota	Bacteroidia	Bacteroidales	Prevotellaceae	Prevotella	Prevotella_intermedia	0.00414182	0.00298168	0.00160919	0.00239484	0.000924787	0.00072374	0.00121624	0.00358107	0.00219667	0.00208392	0.00382194	0.00513431	0.00493597	0.00377582	0.00405113	0.00276916	0.00425573	0.00339807	0.00560354	0.00398296
KRAKEN_1664560	2.4457	2.04e-05	Pseudomonadota	Gammaproteobacteria	Xanthomonadales	Xanthomonadaceae	Pseudoxanthomonas	Pseudoxanthomonas_sp.	0.0208684	0.0226079	0.0221433	0.0283959	0.0214242	0.0302885	0.0235062	0.0120891	0.0226654	0.0951659	0.0592791	0.0112955	0.00552359	0.014238	0.00938157	0.0461172	0.0377909	0.0189969	0.00548495	0.0303273
KRAKEN_1348774	2.44495	4.84e-06	Pseudomonadota	Alphaproteobacteria	Sphingomonadales	Erythrobacteraceae	Croceicoccus	Croceicoccus_naphthovorans	0.00645168	0.00981311	0.00793261	0.0100355	0.0108663	0.0104098	0.0108058	0.00646516	0.00909749	0.0296612	0.0193437	0.00410745	0.00227211	0.00471978	0.00405113	0.0249224	0.0231512	0.0125243	0.00323167	0.0127985
KRAKEN_1617448	2.44453	1.1e-06	Cyanobacteriota	Cyanophyceae	Chroococcales	Chroococcaceae	Geminocystis	Geminocystis_sp.	0.000716853	0.000452913	0.000385298	0.000608212	0.000154131	0.000144748	0.000467784	0.00088926	0.0004774	0.000694641	0.00148198	0.00184835	0.00117523	0.000314652	0.000319826	0.000106506	0.00102138	0.000809065	0.000800506	0.000857213
KRAKEN_1922217	2.442	3.31e-12	Pseudomonadota	Gammaproteobacteria	Enterobacterales	Erwiniaceae	Erwinia	Candidatus_Erwinia	0.00175231	0.00139648	0.000815926	0.00121642	0.000924787	0.000470431	0.000865401	0.00180255	0.00115554	0.000694641	0.00218397	0.00328596	0.00266386	0.00196657	0.00191896	0.00202362	0.00161718	0.00148868	0.00266835	0.00205118
KRAKEN_1496	2.44055	7.21e-08	Bacillota	Clostridia	Eubacteriales	Peptostreptococcaceae	Clostridioides	Clostridioides_difficile	0.00461972	0.00294393	0.00124655	0.00220477	0.00100185	0.000506618	0.000935568	0.00319653	0.00208194	0.000972498	0.00436793	0.00718804	0.00446588	0.00259588	0.00501061	0.00213012	0.00204275	0.00375406	0.00548495	0.00380127
KRAKEN_2748316	2.43993	6.43e-07	Bacteroidota	Flavobacteriia	Flavobacteriales	Flavobacteriaceae	Capnocytophaga	Capnocytophaga_sp.	0.000477902	0.000226456	0.000135988	0.000304106	0.000154131	0.000144748	2.34e-05	0.000504715	0.000246431	6.95e-05	7.8e-05	0.00143761	0.000587616	0.000550641	0.000533044	0.000213012	0.000680917	0.000355989	0.000592968	0.00050993
KRAKEN_2057808	2.43795	1.65e-09	Bacteroidota	Flavobacteriia	Flavobacteriales	Flavobacteriaceae	Lacinutrix	Lacinutrix_sp.	0.000637203	0.000490656	0.000475957	0.000456159	0.00026973	0.000180935	0.000491173	0.000937328	0.000492393	0.000277857	0.00109198	0.00164298	0.000940185	0.00133727	0.000746261	0.000213012	0.000680917	0.000906153	0.00115629	0.000899291
KRAKEN_137838	2.43601	5.72e-09	Bacillota	Clostridia	Eubacteriales	Clostridiaceae	Clostridium	Clostridium_neonatale	0.00135406	0.000792598	0.000181317	0.000646226	0.000231197	0.00020506	0.000350838	0.000841191	0.00057531	0.000416785	0.000935986	0.00123223	0.00109688	0.000943956	0.0011727	0.000532531	0.00102138	0.000906153	0.00163066	0.000988926
KRAKEN_328515	2.43512	1.37e-07	Bacteroidota	Flavobacteriia	Flavobacteriales	Flavobacteriaceae	Nonlabens	Nonlabens_dokdonensis	0.000796504	0.000943569	0.000657273	0.00106437	0.000231197	0.000144748	0.000491173	0.0012017	0.000691317	0.000138928	0.00148198	0.00266984	0.00148863	0.00157326	0.00085287	0.000426025	0.000936261	0.00116505	0.00213468	0.00128675
KRAKEN_35795	2.43297	8.62e-06	Pseudomonadota	Alphaproteobacteria	Rickettsiales	Anaplasmataceae	Ehrlichia	Ehrlichia_muris	0.000557553	0.000226456	0.000181317	0.000190066	0.000192664	0	0.000187114	0.000408579	0.000242969	0.000138928	0.000233996	0.00082149	0.000509267	0.000707967	0.000426435	0.000106506	0.000595802	0.000355989	0.000622616	0.0004519
KRAKEN_1843368	2.43107	1.79e-06	Pseudomonadota	Alphaproteobacteria	Sphingomonadales	Sphingomonadaceae	Sphingobium	Sphingobium_sp.	0.0136202	0.0171352	0.0155706	0.0167258	0.0184572	0.0197099	0.0172846	0.0124256	0.0163661	0.0584193	0.0311995	0.0102686	0.00481845	0.00943956	0.00671635	0.0432415	0.0374504	0.0239483	0.00652264	0.0232025
KRAKEN_2931400	2.43075	3.33e-07	Bacteroidota	Sphingobacteriia	Sphingobacteriales	Sphingobacteriaceae	Sphingobacterium	Sphingobacterium_sp.	0.000159301	0.00041517	0.000203981	0.000304106	0.000115598	7.24e-05	0.000187114	0.000456647	0.00023929	0.000277857	0.00062399	0.000616118	0.000470093	0.000393315	0.000533044	0.000213012	8.51e-05	0.000388351	0.000592968	0.000419385
KRAKEN_2962659	2.4305	1.24e-05	Bacillota	Bacilli	Bacillales	Staphylococcaceae	Mammaliicoccus	Mammaliicoccus_sp.	0.000557553	0.000150971	0.000158652	0.000266093	0.000115598	4.82e-05	4.68e-05	0.000408579	0.000219056	0	0.000545992	0.000410745	0.000313395	0.000314652	0.000639653	0.000426025	0.000170229	0.000323626	0.000592968	0.000373729
KRAKEN_2740405	2.4302	2.36e-06	Campylobacterota	Epsilonproteobacteria	Campylobacterales	Sulfurimonadaceae	Sulfurimonas	Candidatus_Sulfurimonas	0.000159301	0.00041517	0.000203981	0.000304106	0	8.44e-05	0.000140335	0.000408579	0.000214484	0	0.000155998	0.000410745	0.000705139	0.000471978	0.000319826	0.000426025	0.000510688	0.000355989	0.000592968	0.000394936
KRAKEN_2529032	2.42945	3.4e-09	Bacteroidota	Flavobacteriia	Flavobacteriales	Flavobacteriaceae	Oceanihabitans	Oceanihabitans_sp.	0.00103546	0.00101905	0.000407963	0.000570199	0.000500927	0.000301558	0.000280671	0.0011296	0.000655678	0.000625177	0.00140398	0.00205373	0.00129275	0.00133727	0.000639653	0.000852049	0.00110649	0.000938516	0.00127488	0.00115245
KRAKEN_2590551	2.4274	5.97e-06	Campylobacterota	Epsilonproteobacteria	Campylobacterales	Sulfurimonadaceae	Sulfurimonas	Sulfurimonas_marina	0.000318601	0.000301942	0.000407963	0.00022808	0.000115598	9.65e-05	0.000116946	0.000576817	0.000270306	0.000347321	0.000701989	0.000205373	0.000548441	0.000471978	0.000639653	0.000532531	8.51e-05	0.000355989	0.000681913	0.000457029
KRAKEN_1628248	2.4257	1e-13	Bacteroidota	Flavobacteriia	Flavobacteriales	Weeksellaceae	Empedobacter	Empedobacter_stercoris	0.000318601	0.000339685	0.00029464	0.000266093	0.000539459	0.00020506	0.000514563	0.000624885	0.000387873	0.000347321	0.000701989	0.000616118	0.000783488	0.00078663	0.000959479	0.000426025	0.000680917	0.000679615	0.000652264	0.000663385
KRAKEN_480	2.42449	0.00463323	Pseudomonadota	Gammaproteobacteria	Moraxellales	Moraxellaceae	Moraxella	Moraxella_catarrhalis	0.00246916	0.00177391	0.000815926	7.6e-05	0.000192664	9.65e-05	0.000163724	0.00163431	0.000902775	0	0.00249596	0.0022591	0.00109688	0.00157326	0.00202557	0.00138458	0.00119161	0.000906153	0.00299449	0.00159276
KRAKEN_2161872	2.42416	1.32e-07	Pseudomonadota	Gammaproteobacteria	Alteromonadales	Colwelliaceae	Colwellia	Colwellia_sp.	0.000477902	0.000679369	0.000770596	0.000494173	0.000154131	0.000180935	0.000233892	0.000745055	0.000467007	0.000347321	0.00101398	0.00164298	0.00109688	0.000943956	0.000426435	0.000106506	0.000255344	0.000906153	0.00157136	0.000831093
KRAKEN_1836467	2.42278	3.22e-09	Bacteroidota	Flavobacteriia	Flavobacteriales	Flavobacteriaceae	Maribacter	Maribacter_hydrothermalis	0.000876154	0.000905826	0.000498621	0.000798279	0.000462394	0.000398057	0.000374227	0.00149011	0.000725459	0.000555713	0.00163798	0.00246447	0.00199789	0.00078663	0.0011727	0.000745543	0.000851146	0.00119742	0.00163066	0.00130401
KRAKEN_1049583	2.42141	0.0142071	Actinomycetota	Actinomycetes	Micrococcales	Micrococcaceae	Kocuria	Kocuria_indica	0.0563128	0.00320813	0.025067	0.00387735	0.0136406	0.00318446	0.00537952	0.00187466	0.0140681	0.0537652	0.0471893	0.0141707	0.00246799	0.0261161	0.0430699	0.000745543	0.00297901	0.0109709	0.000296484	0.0201771
KRAKEN_2590022	2.42126	3.26e-07	Campylobacterota	Epsilonproteobacteria	Campylobacterales	Sulfurimonadaceae	Sulfurimonas	Sulfurimonas_lithotrophica	0.0011151	0.00083034	0.000226646	0.000342119	0.000192664	0.000132686	0.000140335	0.000841191	0.000477636	0.000347321	0.000935986	0.000616118	0.0013711	0.000943956	0.00085287	0.000532531	0.000766032	0.000711978	0.000889452	0.000796735
KRAKEN_1312072	2.42052	2.7e-07	Bacteroidota	Flavobacteriia	Flavobacteriales	Flavobacteriaceae	Polaribacter	Polaribacter_sp.	0.000238951	0.000641627	0.000113323	0.000266093	0.000500927	8.44e-05	0.000163724	0.000312443	0.000290186	0.000208392	0.000467993	0.00123223	0.000509267	0.000550641	0.000426435	0.000319518	0.000170229	0.000355989	0.000800506	0.000504121
KRAKEN_1501	2.41993	1.22e-07	Bacillota	Clostridia	Eubacteriales	Clostridiaceae	Clostridium	Clostridium_pasteurianum	0.00374357	0.00245328	0.00120122	0.00133047	0.000577992	0.000470431	0.000912179	0.00350897	0.00177476	0.000903034	0.00272996	0.00616118	0.00446588	0.00416914	0.00330487	0.00138458	0.00238321	0.00339807	0.00480304	0.0033703
KRAKEN_269660	2.41987	0.0022258	Pseudomonadota	Alphaproteobacteria	Hyphomicrobiales	Methylobacteriaceae	Methylobacterium	Methylobacterium_brachiatum	0.0369578	0.0297413	0.113119	0.0586925	0.0537533	0.044703	0.0408609	0.0358348	0.0517078	0.579539	0.00764388	0.031422	0.00767818	0.0280827	0.0204689	0.00947905	0.0348119	0.00851137	0.0328208	0.0760458
KRAKEN_40269	2.41907	2.07e-05	Pseudomonadota	Gammaproteobacteria	Vibrionales	Vibrionaceae	Aliivibrio	Aliivibrio_salmonicida	0.000557553	0.000452913	0.000203981	0.000342119	0.000154131	0.000192997	0	0.000937328	0.000355128	0.000277857	0.000233996	0.0022591	0.00125358	0.00078663	0.000533044	0	0.000425573	0.000647252	0.00112664	0.000754367
KRAKEN_36845	2.41621	2.49e-07	Bacillota	Clostridia	Eubacteriales	Clostridiaceae	Clostridium	Clostridium_intestinale	0.00103546	0.000641627	0.000339969	0.000266093	0.000154131	0.00020506	0.000327449	0.000937328	0.000488389	0.000138928	0.00062399	0.00123223	0.000822662	0.00188791	0.00159913	0.000639037	0.000510688	0.000679615	0.000889452	0.000902365
KRAKEN_2115968	2.41554	1.69e-10	Bacillota	Bacilli	Bacillales	Bacillaceae	Lysinibacillus	Lysinibacillus_capsici	0.000876154	0.000339685	0.000317304	0.000342119	0.000385328	0.000120623	0.00030406	0.000648919	0.000416774	0.000347321	0.000701989	0.00123223	0.000979359	0.000550641	0.00106609	0.000532531	0.000680917	0.000355989	0.000830155	0.000727723
KRAKEN_2304606	2.41474	8.74e-07	Bacillota	Bacilli	Lactobacillales	Lactobacillaceae	Companilactobacillus	Companilactobacillus_zhachilii	0.000238951	0.00041517	0.000362634	0.000380133	7.71e-05	2.41e-05	0.000257281	0.000384545	0.000267489	0.000277857	0.000545992	0.000410745	0.000783488	0.000471978	0.000639653	0.000106506	0.000170229	0.000582527	0.000474374	0.000446335
KRAKEN_1881016	2.41315	0.00150603	Pseudomonadota	Betaproteobacteria	Burkholderiales	Alcaligenaceae	Achromobacter	Achromobacter_sp.	0.0100359	0.012908	0.0138254	0.0136848	0.0177636	0.0235819	0.0169338	0.00970975	0.0148054	0.00208392	0.00109198	0.0108847	0.0030556	0.0218683	0.0167376	0.145913	0.00451108	0.00436895	0.00296484	0.021348
KRAKEN_1054034	2.41192	4.21e-05	Campylobacterota	Epsilonproteobacteria	Campylobacterales	Arcobacteraceae	Arcobacter	Arcobacter_cloacae	0.000557553	0.000377427	0.000135988	0.00022808	0.000154131	2.41e-05	0.000116946	0.000264374	0.000232325	0	0.000545992	0.000410745	0.000548441	0.000629304	0.000746261	0.000106506	0	0.000291264	0.000474374	0.000375289
KRAKEN_238836	2.41142	5.59e-07	Pseudomonadota	Gammaproteobacteria	Alteromonadales	Shewanellaceae	Shewanella	Shewanella_donghaensis	0.000477902	0.00083034	0.000339969	0.000342119	7.71e-05	0.000144748	0.000257281	0.000817157	0.000410827	0.000138928	0.00062399	0.00082149	0.00129275	0.000943956	0.000746261	0.000639037	0.000680917	0.000453077	0.00100804	0.000734846
KRAKEN_126385	2.41102	4.73e-13	Pseudomonadota	Gammaproteobacteria	Enterobacterales	Morganellaceae	Providencia	Providencia_alcalifaciens	0.00119476	0.00139648	0.000475957	0.000646226	0.000577992	0.000398057	0.000374227	0.0010575	0.000765149	0.000694641	0.00101398	0.00164298	0.00164532	0.00102262	0.00202557	0.00117157	0.000936261	0.00122978	0.00154172	0.00129244
KRAKEN_2686361	2.40867	1.56e-09	Bacteroidota	Flavobacteriia	Flavobacteriales	Flavobacteriaceae	Polaribacter	Polaribacter_sp.	0.000159301	0.000264199	0.000249311	0.000684239	0.000346795	0.000168873	0.000280671	0.000504715	0.000332263	0.000208392	0.000701989	0.00123223	0.00062679	0.000707967	0.000426435	0.000426025	0.000425573	0.000453077	0.000770858	0.000597934
KRAKEN_2686366	2.4029	8.08e-11	Bacteroidota	Flavobacteriia	Flavobacteriales	Flavobacteriaceae	Algibacter	Algibacter_sp.	0.000557553	0.000452913	0.000203981	0.000380133	0.000346795	0.000168873	0.000257281	0.000552783	0.000365039	0.000138928	0.000545992	0.000410745	0.000861836	0.000943956	0.000533044	0.000532531	0.000425573	0.000582527	0.000800506	0.000577564
KRAKEN_263	2.39967	2.91e-07	Pseudomonadota	Gammaproteobacteria	Thiotrichales	Francisellaceae	Francisella	Francisella_tularensis	0.000398252	0.000603884	0.00029464	0.000836292	0.000308262	0.000192997	0.000210503	0.000696987	0.000442727	0.000138928	0.000779988	0.0022591	0.000940185	0.00078663	0.000426435	0.000639037	0.000595802	0.000582527	0.00112664	0.000827527
KRAKEN_1215089	2.39807	1.78e-08	Bacillota	Bacilli	Bacillales	Planococcaceae	Planococcus	Planococcus_halocryophilus	0.00223021	0.00120777	0.00113323	0.000988345	0.000423861	0.000325683	0.000537952	0.00168238	0.00106618	0.000555713	0.00148198	0.00246447	0.00293808	0.00235989	0.00223878	0.00106506	0.00144695	0.00148868	0.00296484	0.00190044
KRAKEN_88431	2.39801	6.79e-10	Bacillota	Clostridia	Eubacteriales	Lachnospiraceae	Dorea	Dorea_longicatena	0.000637203	0.000377427	0.000407963	0.000342119	0.000346795	0.000301558	0.000958958	0.000913294	0.000535665	0.000694641	0.000935986	0.00205373	0.00172367	0.000471978	0.00138591	0.000426025	0.000340459	0.000841428	0.00074121	0.000961504
KRAKEN_1615909	2.3978	3.28e-09	Cyanobacteriota	Cyanophyceae	Chroococcales	Chroococcaceae	Geminocystis	Geminocystis_sp.	0.000716853	0.000566141	0.000271975	0.000266093	0.000308262	0.000192997	0.000444395	0.000552783	0.000414937	0.000138928	0.00109198	0.000410745	0.000901011	0.00078663	0.0012793	0.000426025	0.000851146	0.000388351	0.000444726	0.000671885
KRAKEN_1855336	2.3971	1.12e-07	Bacteroidota	Flavobacteriia	Flavobacteriales	Flavobacteriaceae	Polaribacter	Polaribacter_sp.	0.00119476	0.000679369	0.00054395	0.000342119	0.000346795	0.000301558	0.000327449	0.00122574	0.000620217	0.000208392	0.00116998	0.00287522	0.00176285	0.00102262	0.00106609	0.000106506	0.00119161	0.000873791	0.00145277	0.00117298
KRAKEN_2767188	2.3968	1.72e-11	Bacteroidota	Flavobacteriia	Flavobacteriales	Flavobacteriaceae	Amniculibacterium	Amniculibacterium_sp.	0.00143371	0.000603884	0.000407963	0.000874305	0.00119452	0.000458369	0.00100574	0.000769089	0.000843446	0.00131982	0.000935986	0.00369671	0.000861836	0.00243855	0.00191896	0.00138458	0.00127672	0.000647252	0.000711561	0.0015192
KRAKEN_2545797	2.39233	1.01e-05	Pseudomonadota	Gammaproteobacteria	Moraxellales	Moraxellaceae	Acinetobacter	Acinetobacter_sp.	0	7.55e-05	0.000181317	0.000836292	0.000115598	4.82e-05	0.000187114	0.00024034	0.000210545	0.000277857	0.000155998	0.000410745	0.000391744	0.000235989	0.000319826	0.000426025	0.000680917	0.000550164	0.000296484	0.000374575
KRAKEN_2925782	2.39041	1.75e-07	Bacillota	Clostridia	Eubacteriales	Peptostreptococcaceae	Tepidibacter	Tepidibacter_sp.	0.000637203	0.000452913	0.00029464	0.000722252	0.000154131	8.44e-05	0.000280671	0.000624885	0.000406387	0.000347321	0.000155998	0.00205373	0.00109688	0.000943956	0.00106609	0.000106506	0.000766032	0.000647252	0.000770858	0.000795462
KRAKEN_1293	2.38756	3.03e-07	Bacillota	Bacilli	Bacillales	Staphylococcaceae	Staphylococcus	Staphylococcus_gallinarum	0.000159301	0.000226456	0.000181317	0.000342119	7.71e-05	0.000132686	0.000163724	0.000384545	0.000208406	0.000208392	0.000467993	0.000205373	0.000313395	0.000550641	0.000533044	0.000319518	0.000170229	0.000355989	0.000385429	0.000351
KRAKEN_1534	2.38439	5.51e-10	Bacillota	Clostridia	Eubacteriales	Clostridiaceae	Clostridium	Clostridium_kluyveri	0.000557553	0.00135874	0.000747932	0.00117841	0.000693591	0.000289496	0.000514563	0.0012017	0.000817749	0.000486249	0.00148198	0.00246447	0.00199789	0.00196657	0.00085287	0.00127807	0.000680917	0.00110033	0.00166031	0.00139697
KRAKEN_945844	2.38352	4.88e-07	Pseudomonadota	Betaproteobacteria	Burkholderiales	Oxalobacteraceae	Massilia	Massilia_oculi	0.0160097	0.0162671	0.0163638	0.0181323	0.0169544	0.0194324	0.0222665	0.0142762	0.0174628	0.0607116	0.0461753	0.0190996	0.00360404	0.0141593	0.0191896	0.025455	0.0228107	0.0144985	0.0116518	0.0237356
KRAKEN_2999116	2.37822	1.08e-06	Bacillota	Clostridia	Eubacteriales	Clostridiaceae	Oceanirhabdus	Oceanirhabdus_sp.	0.00119476	0.000603884	0.000453292	0.000836292	0.000462394	0.000192997	0.000350838	0.00134591	0.000680045	0.000694641	0.00140398	0.00164298	0.0016845	0.000865293	0.00159913	0.000106506	0.000766032	0.00132687	0.00163066	0.00117206
KRAKEN_3042300	2.37714	1.72e-08	Pseudomonadota	Gammaproteobacteria	Vibrionales	Vibrionaceae	Vibrio	Vibrio_sp.	0.000159301	0.000528398	0.000135988	0.000342119	0.000231197	0.000265371	0.000327449	0.000528749	0.000314822	0.000347321	0.000467993	0.00205373	0.000509267	0.000157326	0.000213218	0.000532531	0.000170229	0.000420714	0.00106734	0.000593967
KRAKEN_668	2.37574	1.51e-13	Pseudomonadota	Gammaproteobacteria	Vibrionales	Vibrionaceae	Aliivibrio	Aliivibrio_fischeri	0.000637203	0.000490656	0.000339969	0.000418146	0.000423861	0.000192997	0.000444395	0.000624885	0.000446514	0.000208392	0.00062399	0.00143761	0.000744313	0.000943956	0.000639653	0.000213012	0.000766032	0.000906153	0.000948748	0.000743186
KRAKEN_172	2.37301	2.69e-09	Spirochaetota	Spirochaetia	Leptospirales	Leptospiraceae	Leptospira	Leptospira_biflexa	0.000477902	0.00041517	0.000158652	0.000266093	0.000346795	0.00015681	0.000210503	0.000456647	0.000311072	0.000208392	0.000389994	0.000410745	0.000430918	0.00110128	0.000106609	0.000213012	0.000510688	0.000679615	0.000711561	0.000476282
KRAKEN_754423	2.37239	2.02e-09	Bacteroidota	Flavobacteriia	Flavobacteriales	Flavobacteriaceae	Tenacibaculum	Tenacibaculum_sp.	0.000477902	0.000792598	0.000362634	0.000494173	0.000500927	8.44e-05	0.000233892	0.000721021	0.000458443	0.000416785	0.000779988	0.00102686	0.000822662	0.000550641	0.000959479	0.000532531	0.000595802	0.000906153	0.000948748	0.000753965
KRAKEN_2517899	2.36863	0.000110883	Pseudomonadota	Gammaproteobacteria	Moraxellales	Moraxellaceae	Psychrobacter	Psychrobacter_sp.	7.97e-05	3.77e-05	0.000113323	0.000798279	3.85e-05	0.000168873	0.000514563	0.000384545	0.000266935	0.000764105	0.000779988	0.000410745	0.000391744	7.87e-05	0.000319826	0	0.000595802	0.00061489	0.000266835	0.000422264
KRAKEN_1302	2.36652	1.64e-05	Bacillota	Bacilli	Lactobacillales	Streptococcaceae	Streptococcus	Streptococcus_gordonii	0.000477902	0.000566141	0.000271975	0.000152053	0.000809189	0.000325683	0.000537952	0.000721021	0.00048274	0.000347321	0.000545992	0.00739341	0.00062679	0.000393315	0.000533044	0.000319518	8.51e-05	0.00061489	0.000474374	0.00113338
KRAKEN_75985	2.36617	2.61e-08	Pseudomonadota	Gammaproteobacteria	Pasteurellales	Pasteurellaceae	Mannheimia	Mannheimia_haemolytica	0.000796504	0.000226456	0.000113323	0.000266093	0.000308262	0.000265371	0.000233892	0.000504715	0.000339327	0.000138928	0.000545992	0.00205373	0.000509267	0.000235989	0.000533044	0.000106506	0.000766032	0.000711978	0.000563319	0.000616478
KRAKEN_28189	2.36609	1.05e-09	Bacteroidota	Flavobacteriia	Flavobacteriales	Flavobacteriaceae	Capnocytophaga	Capnocytophaga_cynodegmi	0.000557553	0.000452913	0.000362634	0.000266093	0.00026973	0.000289496	0.000233892	0.000672953	0.000388158	0.000138928	0.000701989	0.000616118	0.00117523	0.000629304	0.000426435	0.000426025	0.000425573	0.00074434	0.000859803	0.000614375
KRAKEN_2731377	2.36384	1.29e-09	Bacillota	Clostridia	Eubacteriales	Proteinivoraceae	Alkalicella	Alkalicella_caledoniensis	0.000318601	0.000679369	0.000249311	0.000456159	0.000231197	0.000192997	0.000327449	0.000288409	0.000342937	0.000277857	0.000935986	0.000410745	0.000352569	7.87e-05	0.000746261	0.000745543	0.000510688	0.00061489	0.000533671	0.000520691
KRAKEN_1778	2.36298	0.0112505	Actinomycetota	Actinomycetes	Mycobacteriales	Mycobacteriaceae	Mycobacterium	Mycobacterium_gordonae	0.0115493	0.0190601	0.229955	0.014445	0.0154131	0.0171888	0.0194364	0.00944538	0.0420617	0.25535	0.0064739	0.00944714	0.0106946	0.0121141	0.0108741	0.00575133	0.00561757	0.284241	0.00622616	0.060679
KRAKEN_2900738	2.36113	7.85e-12	Bacteroidota	Flavobacteriia	Flavobacteriales	Flavobacteriaceae	Sinomicrobium	Sinomicrobium_kalidii	0.00446042	0.00358556	0.00253843	0.00216676	0.00146425	0.0011218	0.00145013	0.00372528	0.00256408	0.00180607	0.00350995	0.0082149	0.00552359	0.00456245	0.004904	0.0034082	0.00255344	0.00430423	0.00587038	0.00446572
KRAKEN_9	2.35987	4e-09	Pseudomonadota	Gammaproteobacteria	Enterobacterales	Erwiniaceae	Buchnera	Buchnera_aphidicola	0.00684993	0.00509527	0.00296906	0.00414345	0.00208077	0.00108561	0.00301721	0.00588834	0.00389121	0.00236178	0.00522592	0.0108847	0.00854001	0.00763031	0.00884853	0.00404723	0.00476642	0.00715214	0.00892416	0.00683812
KRAKEN_28454	2.35857	7.54e-12	Bacteroidota	Sphingobacteriia	Sphingobacteriales	Sphingobacteriaceae	Sphingobacterium	Sphingobacterium_multivorum	0.000876154	0.00128325	0.000339969	0.00110238	0.000539459	0.000615179	0.000701676	0.00088926	0.000793417	0.00222285	0.00124798	0.00143761	0.00121441	0.00125861	0.000426435	0.000639037	0.00187252	0.000906153	0.00121558	0.00124412
KRAKEN_313598	2.35253	1.64e-07	Bacteroidota	Flavobacteriia	Flavobacteriales	Flavobacteriaceae	Polaribacter	Polaribacter_sp.	0.000876154	0.000490656	0.000317304	0.000418146	0.000231197	0.000168873	4.68e-05	0.000480681	0.000378726	0.000208392	0.000467993	0.00082149	0.00109688	0.000550641	0.00085287	0.000213012	0.000510688	0.000582527	0.000800506	0.0006105
KRAKEN_728	2.34875	4.38e-11	Pseudomonadota	Gammaproteobacteria	Pasteurellales	Pasteurellaceae	Avibacterium	Avibacterium_paragallinarum	0.000716853	0.00041517	0.000339969	0.000684239	0.000308262	0.000217122	0.000257281	0.000576817	0.000439464	0.000347321	0.000545992	0.000616118	0.000901011	0.00102262	0.00085287	0.000426025	0.000510688	0.000970878	0.000622616	0.000681614
KRAKEN_77095	2.34688	2.33e-10	Bacteroidota	Bacteroidia	Bacteroidales	Prevotellaceae	Prevotella	Prevotella_bryantii	0.000876154	0.000981311	0.000407963	0.000456159	0.000231197	0.000253309	0.000514563	0.000456647	0.000522163	0.000138928	0.00116998	0.00164298	0.00109688	0.000629304	0.000533044	0.000426025	0.000936261	0.000647252	0.00106734	0.0008288
KRAKEN_1774273	2.34576	9.37e-07	Bacteroidota	Flavobacteriia	Flavobacteriales	Flavobacteriaceae	Polaribacter	Polaribacter_vadi	0.000796504	0.000679369	0.00029464	0.000418146	0.000154131	8.44e-05	0.000116946	0.000480681	0.000378102	0.000416785	0.000389994	0.00123223	0.00105771	0.000314652	0.000639653	0.000319518	0.000170229	0.000550164	0.00112664	0.000621758
KRAKEN_136073	2.34207	9.46e-09	Cyanobacteriota	Cyanophyceae	Nostocales	Aphanizomenonaceae	Dolichospermum	Dolichospermum_compactum	0.000398252	0.00041517	0.000249311	0.00022808	0.000154131	0.000217122	0.000163724	0.000384545	0.000276292	0.000138928	0.000467993	0.000410745	0.000548441	0.000629304	0.000959479	0.000106506	0	0.000517802	0.000533671	0.000431287
KRAKEN_283734	2.33641	2.17e-09	Bacillota	Bacilli	Bacillales	Staphylococcaceae	Staphylococcus	Staphylococcus_pseudintermedius	0.000796504	0.000905826	0.000407963	0.000418146	0.000385328	0.00020506	0.000350838	0.000913294	0.00054787	0.000208392	0.00109198	0.00266984	0.00117523	0.000865293	0.00106609	0.000426025	0.000595802	0.000711978	0.000889452	0.000970009
KRAKEN_1484116	2.33337	8.32e-05	Bacteroidota	Cytophagia	Cytophagales	Hymenobacteraceae	Hymenobacter	Hymenobacter_psoromatis	0.00390287	0.00513301	0.00428361	0.00535987	0.00597258	0.00681522	0.00750794	0.00257164	0.00519334	0.00430678	0.00358794	0.022591	0.003369	0.0168339	0.0202557	0.00266265	0.0161718	0.00171522	0.00168996	0.00931839
KRAKEN_2972483	2.33155	1.72e-09	Bacillota	Bacilli	Bacillales	Bacillaceae	Lysinibacillus	Lysinibacillus_sp.	0.000318601	0.000528398	0.000158652	0.00022808	0.000231197	0.000192997	0.000397617	0.000312443	0.000295998	0.000138928	0.000857987	0.000616118	0.000587616	0.000235989	0.000106609	0.000532531	0.000680917	0.000291264	0.000504023	0.000455198
KRAKEN_1789224	2.33027	4.6e-08	Pseudomonadota	Gammaproteobacteria	Moraxellales	Moraxellaceae	Acinetobacter	Acinetobacter_larvae	0.000318601	0.000377427	0.000181317	0.000342119	0.000192664	0.000217122	0.000608119	0.000600851	0.000354778	0.000764105	0.000311995	0.000205373	0.000509267	0.000235989	0.000426435	0.000745543	0.000851146	0.000517802	0.00100804	0.00055757
KRAKEN_2108399	2.32991	1.08e-15	Pseudomonadota	Gammaproteobacteria	Enterobacterales	Pectobacteriaceae	Pectobacterium	Pectobacterium_punjabense	0.000557553	0.000377427	0.00029464	0.000304106	0.000500927	0.000301558	0.000257281	0.000384545	0.000372255	6.95e-05	0.000779988	0.000410745	0.000665964	0.00078663	0.000746261	0.000319518	0.000510688	0.000485439	0.000652264	0.0005427
KRAKEN_59600	2.32973	2.32e-09	Bacteroidota	Flavobacteriia	Flavobacteriales	Flavobacteriaceae	Cellulophaga	Cellulophaga_algicola	0.000477902	0.000566141	0.000430627	0.000494173	0.000192664	0.000265371	0.000397617	0.00110557	0.000491258	0.000277857	0.000467993	0.00082149	0.00141028	0.00078663	0.000959479	0.000426025	0.00110649	0.000809065	0.00136383	0.000842913
KRAKEN_2689569	2.32631	3.49e-06	Pseudomonadota	Gammaproteobacteria	Alteromonadales	Colwelliaceae	Colwellia	Colwellia_sp.	0.000477902	0.000264199	0.000249311	0.00011404	0.000192664	0.000120623	0.000163724	0.000456647	0.000254889	0	0.00062399	0.000616118	0.000235046	0.000471978	0.000533044	0.000532531	0.000680917	0.000323626	0.000296484	0.000431373
KRAKEN_1280	2.32603	1.75e-12	Bacillota	Bacilli	Bacillales	Staphylococcaceae	Staphylococcus	Staphylococcus_aureus	0.00254881	0.00203811	0.00192649	0.00182464	0.00127158	0.000989112	0.00156708	0.0024034	0.00182115	0.00138928	0.00311995	0.00759878	0.00329065	0.00401181	0.00415774	0.000639037	0.0028939	0.00213593	0.00263871	0.00318758
KRAKEN_1071983	2.32483	6.21e-08	Pseudomonadota	Gammaproteobacteria	Legionellales	Legionellaceae	Legionella	Legionella_cardiaca	0.000716853	0.000377427	0.000203981	0.000266093	0.000308262	0.000168873	0.000280671	0.000384545	0.000338338	0.000208392	0.00062399	0.00102686	0.00101853	0.000235989	0.000426435	0.000106506	8.51e-05	0.000550164	0.000800506	0.000508248
KRAKEN_2746932	2.32322	3.32e-07	Pseudomonadota	Gammaproteobacteria	Alteromonadales	Shewanellaceae	Shewanella	Shewanella_sp.	0.000876154	0.000452913	0.000203981	0.000456159	7.71e-05	0.000144748	0.000210503	0.000384545	0.000350763	0.000277857	0.000779988	0.00123223	0.000470093	0.000865293	0.000213218	0.000213012	0.000510688	0.000291264	0.00074121	0.000559486
KRAKEN_1335	2.3183	2.42e-07	Bacillota	Bacilli	Lactobacillales	Streptococcaceae	Streptococcus	Streptococcus_equinus	0.000477902	0.000528398	0.000339969	0.000380133	0.000500927	9.65e-05	0.000163724	0.000624885	0.000389055	6.95e-05	0.000389994	0.00082149	0.000665964	0.000707967	0.000746261	0.000532531	0.000766032	0.000517802	0.00121558	0.000643313
KRAKEN_2903536	2.31492	0.0100259	Actinomycetota	Actinomycetes	Mycobacteriales	Mycobacteriaceae	Mycobacterium	Mycobacterium_sp.	0.000398252	0.000717112	0.0076833	0.000722252	0.000693591	0.000759927	0.000421006	0.000456647	0.00148151	0.00826623	0.000389994	0.00102686	0.000587616	0.000393315	0.000319826	0.000106506	0.000170229	0.00948225	0.000326132	0.0021069
KRAKEN_65700	2.30476	0.000323209	Pseudomonadota	Gammaproteobacteria	Enterobacterales	Erwiniaceae	Erwinia	Erwinia_tracheiphila	0.000238951	0.000490656	0.000566615	0.000342119	0.00026973	0.000373932	0.000537952	0.000624885	0.000430605	0.00361213	0.000155998	0.00082149	0.000274221	0.000393315	0.000213218	0	0.000340459	0.000161813	0.000652264	0.000662491
KRAKEN_2749995	2.30346	1.27e-10	Bacteroidota	Flavobacteriia	Flavobacteriales	Flavobacteriaceae	Winogradskyella	Winogradskyella_sp.	0.000557553	0.000490656	0.000249311	0.000608212	0.000423861	0.000217122	0.000140335	0.000528749	0.000401975	0.000555713	0.000545992	0.00102686	0.000783488	0.000707967	0.0012793	0.000319518	0.000425573	0.000355989	0.000504023	0.000650443
KRAKEN_3024245	2.30084	2.12e-05	Pseudomonadota	Alphaproteobacteria	Sphingomonadales	Sphingomonadaceae	Sphingobium	Sphingobium_sp.	0.00183196	0.00173617	0.00174517	0.00220477	0.00339089	0.00366695	0.0034616	0.00170642	0.00246799	0.00708534	0.00499192	0.000410745	0.00105771	0.00110128	0.000639653	0.00543181	0.00612825	0.00307445	0.00121558	0.00311368
KRAKEN_206	2.29757	2.69e-05	Campylobacterota	Epsilonproteobacteria	Campylobacterales	Campylobacteraceae	Campylobacter	Campylobacter_sputorum	0.000238951	0.000566141	0.000181317	3.8e-05	0.000115598	7.24e-05	0.000257281	0.000624885	0.000261822	0.000138928	0.000155998	0.000205373	0.000822662	0.000471978	0.000746261	0.000106506	0.000510688	0.000582527	0.000592968	0.000433389
KRAKEN_1871076	2.2955	1.01e-11	Bacteroidota	Flavobacteriia	Flavobacteriales	Flavobacteriaceae	Flavobacterium	Flavobacterium_azooxidireducens	0.00175231	0.00188714	0.000861255	0.00117841	0.000924787	0.000639304	0.000865401	0.00141801	0.00119083	0.00083357	0.00179397	0.00266984	0.00246799	0.0014946	0.00234539	0.00127807	0.00119161	0.00210357	0.00228293	0.00184615
KRAKEN_198252	2.29503	2.23e-05	Pseudomonadota	Alphaproteobacteria	Candidatus	Pelagibacterales	Pelagibacteraceae	Candidatus_Pelagibacter	0.000796504	0.000490656	0.000135988	0.000380133	0.000231197	7.24e-05	0.000163724	0.000672953	0.000367944	0.000347321	0.000545992	0.00082149	0.00117523	0.000550641	0.000533044	0.000106506	0.000340459	0.000517802	0.0009191	0.000585759
KRAKEN_2878545	2.2937	7.55e-06	Pseudomonadota	Alphaproteobacteria	Sphingomonadales	Sphingomonadaceae	Sphingobium	Sphingobium_sp.	0.00302671	0.00264199	0.00290107	0.00273696	0.00362208	0.00308796	0.00339143	0.00245147	0.00298246	0.00965551	0.0061619	0.000616118	0.00105771	0.00173059	0.000959479	0.00607085	0.00570268	0.00378643	0.00219398	0.00379352
KRAKEN_1018	2.29311	7.78e-11	Bacteroidota	Flavobacteriia	Flavobacteriales	Flavobacteriaceae	Capnocytophaga	Capnocytophaga_ochracea	0.000477902	0.00041517	0.000475957	0.000190066	0.000115598	0.000289496	0.000280671	0.000480681	0.000340693	0.000347321	0.000389994	0.00143761	0.000979359	0.000314652	0.000426435	0.000319518	0.000170229	0.000647252	0.000563319	0.000559569
KRAKEN_2070537	2.28626	4.04e-08	Pseudomonadota	Alphaproteobacteria	Rhodospirillales	Acetobacteraceae	Commensalibacter	Commensalibacter_melissae	0.000637203	0.000641627	0.000271975	0.00022808	0.00026973	0.000168873	0.000350838	0.000552783	0.000390139	0.000486249	0.000857987	0.000616118	0.000665964	0.000943956	0.000213218	0.000106506	0.000425573	0.00061489	0.000711561	0.000564202
KRAKEN_1925548	2.28332	6.08e-05	Pseudomonadota	Alphaproteobacteria	Candidatus	Pelagibacterales	unclassified	Candidatus_Pelagibacterales	0.000716853	0.000264199	0.000430627	0.000304106	0.000192664	3.62e-05	0.000233892	0.000552783	0.000341416	0	0.000935986	0.000616118	0.000548441	0.000707967	0.000426435	0.000426025	0.000340459	0.000517802	0.000681913	0.000520115
KRAKEN_29553	2.28323	0.000174228	Mycoplasmatota	Mollicutes	Mycoplasmatales	Mycoplasmataceae	Mycoplasmopsis	Mycoplasmopsis_bovirhinis	0.000637203	0.000377427	2.27e-05	7.6e-05	7.71e-05	3.62e-05	9.36e-05	0.000552783	0.000234127	0.000208392	0.000467993	0.000616118	0.000470093	0.000393315	0.000106609	0.000532531	0.000170229	0.000258901	0.000474374	0.000369856
KRAKEN_1714848	2.2785	1.88e-06	Bacteroidota	Flavobacteriia	Flavobacteriales	Flavobacteriaceae	Aquimarina	Aquimarina_sp.	0.000557553	0.000490656	0.000113323	0.000570199	0.000154131	0.000144748	0.000140335	0.000721021	0.000361496	0.000277857	0.000701989	0.00143761	0.000705139	0.000471978	0.00085287	0.000106506	0.000170229	0.000453077	0.000889452	0.000606671
KRAKEN_1390395	2.27719	1.08e-06	Pseudomonadota	Alphaproteobacteria	Sphingomonadales	Sphingomonadaceae	Sphingomonas	Sphingomonas_sp.	0.00892084	0.00879406	0.0173158	0.0179803	0.0141415	0.0137631	0.0150627	0.0145887	0.0138209	0.0432761	0.0276896	0.00985788	0.00344735	0.00818095	0.00767583	0.026733	0.0253642	0.0141101	0.0158619	0.0182197
KRAKEN_144	2.27439	3.69e-06	Spirochaetota	Spirochaetia	Spirochaetales	Borreliaceae	Borrelia	Borrelia_coriaceae	0.000557553	0.000226456	0.000203981	0.000380133	0.000231197	0.000108561	0.000116946	0.000504715	0.000291193	0	0.00062399	0.00082149	0.000352569	0.00078663	0.000426435	0.000213012	0.000255344	0.000550164	0.000563319	0.000459295
KRAKEN_1561023	2.27137	1.72e-06	Actinomycetota	Actinomycetes	Micrococcales	Microbacteriaceae	Curtobacterium	Curtobacterium_sp.	0.0136999	0.0101528	0.0369433	0.0118982	0.0144498	0.0164772	0.0142908	0.02824	0.018269	0.00555713	0.0140398	0.0260823	0.0191563	0.0162832	0.019083	0.0852049	0.0448554	0.0114564	0.044858	0.0286576
KRAKEN_104268	2.27128	1.99e-09	Bacteroidota	Flavobacteriia	Flavobacteriales	Flavobacteriaceae	Tenacibaculum	Tenacibaculum_mesophilum	0.000557553	0.000490656	0.00029464	0.000304106	0.00026973	0.000144748	0.000257281	0.000576817	0.000361941	0.000138928	0.000389994	0.00184835	0.000901011	0.000629304	0.000639653	0.000106506	0.000425573	0.000550164	0.000563319	0.000619281
KRAKEN_28183	2.26751	3.55e-08	Spirochaetota	Spirochaetia	Leptospirales	Leptospiraceae	Leptospira	Leptospira_santarosai	0.000557553	0.000490656	0.000113323	0.000532186	0.00026973	0.000180935	0.000350838	0.000432613	0.000365979	6.95e-05	0.000701989	0.00184835	0.00062679	0.000471978	0.000639653	0.000319518	0.000170229	0.000453077	0.000711561	0.000601265
KRAKEN_1734049	2.26438	1.54e-08	Bacillota	Clostridia	Eubacteriales	Clostridiaceae	Serpentinicella	Serpentinicella_alkaliphila	0.000557553	0.000339685	0.000249311	0.000456159	0.000115598	0.000132686	0.000210503	0.000432613	0.000311764	6.95e-05	0.000389994	0.00143761	0.000352569	0.000550641	0.000533044	0.000319518	0.000510688	0.000355989	0.00074121	0.000526076
KRAKEN_199	2.26409	1.72e-13	Campylobacterota	Epsilonproteobacteria	Campylobacterales	Campylobacteraceae	Campylobacter	Campylobacter_concisus	0.0011151	0.00117003	0.000861255	0.00102636	0.000770656	0.000530743	0.000771844	0.0010575	0.000912936	0.00083357	0.00132598	0.00266984	0.00191954	0.00125861	0.00170574	0.000639037	0.000680917	0.00161813	0.00148242	0.00141338
KRAKEN_2906077	2.26203	1.34e-09	Bacteroidota	Flavobacteriia	Flavobacteriales	Flavobacteriaceae	Flavobacterium	Flavobacterium_davisii	0.00127441	0.000452913	0.000430627	0.000608212	0.000346795	0.000277434	0.000444395	0.000672953	0.000563467	0.000277857	0.000779988	0.00143761	0.00117523	0.000550641	0.00106609	0.000639037	0.000680917	0.000517802	0.00151207	0.000863724
KRAKEN_2708348	2.26107	0.000102822	Pseudomonadota	Gammaproteobacteria	Moraxellales	Moraxellaceae	Acinetobacter	Acinetobacter_sp.	0.000955804	0.000981311	0.000997242	0.0080208	0.00138718	0.000518681	0.00544969	0.00199482	0.00253819	0.00284803	0.00202797	0.00308059	0.000313395	0.00173059	0.00469079	0.00979857	0.00476642	0.00440132	0.00358745	0.00372451
KRAKEN_1550728	2.25734	1.19e-06	Pseudomonadota	Alphaproteobacteria	Sphingomonadales	Sphingomonadaceae	Blastomonas	Blastomonas_fulva	0.00254881	0.0041517	0.00383032	0.00467563	0.00551019	0.00484906	0.00474801	0.00273988	0.0041317	0.0104196	0.0110758	0.00349133	0.00250716	0.00228123	0.002452	0.00596434	0.00706452	0.00365698	0.00124523	0.00501582
KRAKEN_2984951	2.25416	3.1e-06	Thermotogota	Thermotogae	Petrotogales	Petrotogaceae	Oceanotoga	Oceanotoga_sp.	0.0011151	0.00041517	0.00029464	0.000380133	0.000115598	9.65e-05	0.000397617	0.000552783	0.000420943	0.000208392	0.000779988	0.00123223	0.00105771	0.000314652	0.00106609	0.000106506	0.000255344	0.000711978	0.00074121	0.00064741
KRAKEN_2070463	2.2529	5.73e-13	Bacillota	Bacilli	Bacillales	Bacillaceae	Lysinibacillus	Lysinibacillus_sp.	0.000876154	0.000981311	0.000747932	0.00110238	0.000809189	0.000434244	0.000701676	0.000817157	0.000808756	0.000694641	0.00171597	0.00164298	0.0013711	0.000943956	0.00159913	0.000852049	0.000595802	0.00119742	0.00118593	0.0011799
KRAKEN_2918526	2.25209	1.33e-06	Bacteroidota	Flavobacteriia	Flavobacteriales	Flavobacteriaceae	Lutibacter	Lutibacter_sp.	0.000796504	0.000264199	0.000158652	0.000380133	0.000231197	0.000217122	0.000374227	0.000865226	0.000410908	6.95e-05	0.000701989	0.00102686	0.00062679	0.00078663	0.000639653	0.000745543	0.000510688	0.000453077	0.00103769	0.000659843
KRAKEN_1155388	2.25079	2.52e-05	Bacillota	Clostridia	Eubacteriales	Clostridiaceae	Clostridium	Clostridium_sp.	0.000637203	0.000641627	0.000113323	0.000456159	0.000192664	7.24e-05	9.36e-05	0.000504715	0.000338961	6.95e-05	0.000701989	0.00123223	0.00062679	0.000471978	0.000426435	0	0.000595802	0.000453077	0.000800506	0.000537831
KRAKEN_34085	2.25077	1.73e-09	Bacteroidota	Flavobacteriia	Flavobacteriales	Weeksellaceae	Riemerella	Riemerella_anatipestifer	0.00159301	0.0010568	0.000521286	0.000646226	0.000886255	0.000385995	0.000865401	0.00156221	0.000939648	0.000555713	0.00148198	0.00246447	0.00172367	0.00117994	0.00159913	0.000745543	0.000936261	0.00116505	0.0028166	0.00146684
KRAKEN_2864040	2.24866	8.78e-10	Bacteroidota	Flavobacteriia	Flavobacteriales	Weeksellaceae	Chryseobacterium	Chryseobacterium_sp.	0.00207091	0.00173617	0.00106524	0.00110238	0.000346795	0.000422182	0.000514563	0.00129784	0.00106951	0.000625177	0.00132598	0.00287522	0.00223294	0.00204524	0.00159913	0.00138458	0.00119161	0.00152104	0.00198644	0.00167873
KRAKEN_116090	2.24785	3.3e-06	Bacillota	Tissierellia	Tissierellales	Thermohalobacteraceae	Caloranaerobacter	Caloranaerobacter_azorensis	0.000876154	0.000226456	0.000339969	0.000190066	0.000192664	0.000132686	0.000233892	0.000216306	0.000301024	6.95e-05	0.000233996	0	0.000705139	0.000471978	0.00085287	0.000639037	0.000340459	0.000291264	0.000563319	0.000416756
KRAKEN_585	2.24565	1.43e-06	Pseudomonadota	Gammaproteobacteria	Enterobacterales	Morganellaceae	Proteus	Proteus_vulgaris	0.000955804	0.000679369	0.000385298	0.000456159	0.000308262	0.000180935	0.000491173	0.00136994	0.000603368	0.000138928	0.00109198	0.00266984	0.00109688	0.00125861	0.000959479	0.000745543	0.000595802	0.00074434	0.00109699	0.00103984
KRAKEN_2686358	2.24563	1.75e-08	Pseudomonadota	Gammaproteobacteria	Alteromonadales	Alteromonadaceae	Paraglaciecola	Paraglaciecola_sp.	0.000318601	0.000528398	0.000249311	0.000646226	0.000346795	0.000253309	9.36e-05	0.00024034	0.000334573	0.000208392	0.000233996	0.000410745	0.000391744	0.000550641	0.000213218	0.000639037	0.000340459	0.000873791	0.000711561	0.000457358
KRAKEN_43657	2.24395	3.63e-13	Pseudomonadota	Gammaproteobacteria	Alteromonadales	Pseudoalteromonadaceae	Pseudoalteromonas	Pseudoalteromonas_luteoviolacea	0.000637203	0.000528398	0.000407963	0.000342119	0.000539459	0.000349808	0.000491173	0.000408579	0.000463088	0.000347321	0.000701989	0.000410745	0.000665964	0.000629304	0.00085287	0.00117157	0.000936261	0.000711978	0.000296484	0.000672448
KRAKEN_1509	2.24079	3.06e-07	Bacillota	Clostridia	Eubacteriales	Clostridiaceae	Clostridium	Clostridium_sporogenes	0.00103546	0.000868083	0.000362634	0.000912319	0.000539459	0.00020506	0.000608119	0.00132187	0.000731625	0.000555713	0.000857987	0.00246447	0.00141028	0.00133727	0.00138591	0.000852049	0.000595802	0.000873791	0.00171961	0.00120529
KRAKEN_2754694	2.23877	4.44e-06	Bacteroidota	Flavobacteriia	Flavobacteriales	Weeksellaceae	Chryseobacterium	Chryseobacterium_manosquense	0.000398252	0.00041517	0.000339969	0.000456159	0.000231197	0.00015681	0.000140335	0.000721021	0.000357364	0.000138928	0.00062399	0.000410745	0.000783488	0.00102262	0.000319826	0.000532531	0.000255344	0.000647252	0.000622616	0.000535734
KRAKEN_71237	2.23805	8.32e-06	Bacillota	Bacilli	Bacillales	Staphylococcaceae	Mammaliicoccus	Mammaliicoccus_vitulinus	0.000159301	0.000226456	4.53e-05	0.000380133	0.000231197	9.65e-05	0.000163724	0.000312443	0.000201882	6.95e-05	0.000233996	0.000616118	0.000509267	0.000235989	0.000426435	0.000426025	8.51e-05	0.000355989	0.000237187	0.000319561
KRAKEN_2878534	2.23719	9.57e-08	Bacteroidota	Flavobacteriia	Flavobacteriales	Weeksellaceae	Kaistella	Kaistella_sp.	0.000716853	0.000339685	0.000249311	0.000342119	0.000192664	0.00015681	4.68e-05	0.000264374	0.000288577	0.000277857	0.000467993	0.000205373	0.000509267	0.000393315	0.000213218	0.000213012	0.000851146	0.000420714	0.000296484	0.000384838
KRAKEN_2738	2.23552	3.64e-06	Bacillota	Bacilli	Lactobacillales	Enterococcaceae	Vagococcus	Vagococcus_fluvialis	0.000557553	0.000452913	0.000203981	0.000380133	0.000231197	0.000132686	0.000140335	0.000769089	0.000358486	0.000138928	0.00062399	0.00123223	0.000548441	0.000471978	0.000639653	0.000213012	0.000851146	0.000582527	0.000652264	0.000595417
KRAKEN_3003257	2.23542	5.66e-12	Bacteroidota	Flavobacteriia	Flavobacteriales	Flavobacteriaceae	Flavobacterium	Flavobacterium_aestivum	0.000796504	0.000868083	0.000339969	0.000456159	0.00096332	0.000289496	0.000491173	0.000721021	0.000615716	0.000555713	0.000857987	0.00184835	0.000979359	0.000707967	0.000213218	0.00106506	0.000680917	0.000906153	0.00121558	0.000903031
KRAKEN_33039	2.23363	1.67e-08	Bacillota	Clostridia	Eubacteriales	Lachnospiraceae	Mediterraneibacter	[Ruminococcus]_torques	0.000796504	0.000679369	0.000339969	0.000532186	0.000115598	0.000120623	0.000327449	0.000408579	0.000415035	0.000208392	0.00062399	0.00123223	0.00062679	0.000707967	0.000959479	0.000426025	0.000680917	0.000388351	0.000592968	0.000644711
KRAKEN_779	2.2314	4.77e-05	Pseudomonadota	Alphaproteobacteria	Rickettsiales	Anaplasmataceae	Ehrlichia	Ehrlichia_ruminantium	0.000557553	0.000566141	0.000203981	0.000380133	0.000115598	8.44e-05	9.36e-05	0.000696987	0.000337299	0	0.000701989	0.000410745	0.000744313	0.000314652	0.000746261	0.000319518	0.000255344	0.000517802	0.00100804	0.000501867
KRAKEN_2219696	2.23137	1.15e-07	Pseudomonadota	Alphaproteobacteria	Sphingomonadales	Sphingomonadaceae	Sphingomonas	Sphingomonas_sp.	0.0204701	0.0179278	0.0299173	0.0267613	0.0262023	0.024197	0.0275057	0.0247551	0.0247171	0.0723122	0.0459413	0.0166352	0.00634625	0.0184858	0.023987	0.0385552	0.0428127	0.0235923	0.031279	0.0319947
KRAKEN_489910	2.2291	2.72e-07	Bacillota	Bacilli	Bacillales	Staphylococcaceae	Nosocomiicoccus	Nosocomiicoccus_ampullae	0.000796504	0.00041517	0.00029464	0.000380133	0.000231197	0.000120623	0.000210503	0.000336477	0.000348156	6.95e-05	0.000467993	0.00205373	0.000705139	7.87e-05	0.000426435	0.000106506	0.000595802	0.000647252	0.000533671	0.000568472
KRAKEN_2896849	2.22597	1.2e-05	Pseudomonadota	Alphaproteobacteria	Sphingomonadales	Sphingomonadaceae	Novosphingobium	Novosphingobium_kaempferiae	0.0191957	0.0242308	0.0202848	0.022884	0.0285913	0.0291909	0.0282308	0.0161989	0.0236009	0.0660604	0.0399354	0.00759878	0.00622873	0.00920357	0.0119402	0.0561287	0.0495367	0.0304856	0.00844979	0.0285568
KRAKEN_169402	2.22567	3.33e-05	Pseudomonadota	Alphaproteobacteria	Rickettsiales	Anaplasmataceae	Wolbachia	Wolbachia_endosymbiont	0.00103546	0.000301942	0.000203981	0.000456159	0.000462394	7.24e-05	0.000280671	0.000216306	0.000378664	0.000486249	0.000545992	0.0022591	0.000235046	0.000865293	0.000959479	0.000426025	0.000255344	0.00012945	0.00017789	0.000633987
KRAKEN_2493639	2.22425	2.91e-06	Bdellovibrionota	Oligoflexia	Silvanigrellales	Silvanigrellaceae	Fluviispira	Fluviispira_sanaruensis	0.000796504	0.00109454	0.000271975	0.000836292	0.000115598	0.000241247	0.000233892	0.000576817	0.000520858	0.000138928	0.00101398	0.00102686	0.000979359	0.000943956	0.000319826	0.000745543	0.000766032	0.000776703	0.000800506	0.00075117
KRAKEN_1752063	2.22391	4.44e-09	Cyanobacteriota	Cyanophyceae	Nostocales	Hapalosiphonaceae	Fischerella	Fischerella_sp.	0.00167266	0.00124551	0.000634609	0.00209073	0.000616525	0.000663429	0.00088879	0.00141801	0.00115378	0.000416785	0.00116998	0.00308059	0.00176285	0.00267454	0.00341148	0.00127807	0.000851146	0.00210357	0.00154172	0.00182907
KRAKEN_492670	2.22271	2.39e-16	Bacillota	Bacilli	Bacillales	Bacillaceae	Bacillus	Bacillus_velezensis	0.00334532	0.00279296	0.00154119	0.00216676	0.00227344	0.0012183	0.00140335	0.00221113	0.00211906	0.00138928	0.00335395	0.00718804	0.00309478	0.00322518	0.00394452	0.00255615	0.00314924	0.00226538	0.00257941	0.00327459
KRAKEN_985002	2.22249	2.02e-08	Bacillota	Bacilli	Bacillales	Staphylococcaceae	Staphylococcus	Staphylococcus_argenteus	0.000557553	0.000339685	0.000158652	0.000456159	0.00026973	0.000120623	9.36e-05	0.000384545	0.000297568	0.000277857	0.000233996	0.000410745	0.000470093	0.000550641	0.000639653	0.000426025	0.000170229	0.000355989	0.000622616	0.000415784
KRAKEN_2785025	2.21741	2.78e-08	Bacillota	Clostridia	Eubacteriales	Lachnospiraceae	Anaeromicropila	Anaeromicropila_herbilytica	0.000557553	0.000528398	0.00029464	0.000266093	0.000154131	0.00020506	0.000163724	0.000408579	0.000322272	0.000138928	0	0.00164298	0.000744313	0.000393315	0.00085287	0.000319518	0.000510688	0.000420714	0.000474374	0.00054977
KRAKEN_2980107	2.21502	4.57e-08	Bacteroidota	Flavobacteriia	Flavobacteriales	Flavobacteriaceae	Lacinutrix	Lacinutrix_sp.	0.000637203	0.000301942	0.000498621	0.00022808	0.00026973	0.000192997	0.00030406	0.00100943	0.000430258	0.000347321	0.000389994	0.00102686	0.000548441	0.00110128	0.0011727	0.000639037	0.000766032	0.000517802	0.000711561	0.000722103
KRAKEN_373994	2.21239	3.69e-08	Cyanobacteriota	Cyanophyceae	Nostocales	Rivulariaceae	Rivularia	Rivularia_sp.	0.0011151	0.00101905	0.00083859	0.000836292	0.000539459	0.000277434	0.000631509	0.000913294	0.000771342	0.000208392	0.00132598	0.00246447	0.00105771	0.00165192	0.00138591	0.00127807	0.000425573	0.000906153	0.00115629	0.00118605
KRAKEN_1653831	2.21202	1.34e-09	Bacteroidota	Flavobacteriia	Flavobacteriales	Blattabacteriaceae	Blattabacterium	Blattabacterium_cuenoti	0.00430112	0.00354782	0.00197182	0.00231881	0.00231197	0.00119417	0.00177758	0.00422999	0.00270666	0.00131982	0.00358794	0.00718804	0.00544524	0.00464112	0.00405113	0.00330169	0.00374504	0.00333335	0.00575179	0.00423652
KRAKEN_1115758	2.21123	1.8e-08	Bacillota	Clostridia	Eubacteriales	Peptostreptococcaceae	Romboutsia	Romboutsia_ilealis	0.000557553	0.00041517	0.000249311	0.000266093	0.000462394	0.000108561	0.00030406	0.000576817	0.000367495	6.95e-05	0.00062399	0.00102686	0.000509267	0.000471978	0.000426435	0.000639037	0.000425573	0.000517802	0.000770858	0.00054813
KRAKEN_1521	2.20811	3.53e-07	Bacillota	Clostridia	Eubacteriales	Oscillospiraceae	Ruminiclostridium	Ruminiclostridium_cellulolyticum	0.00103546	0.000566141	0.000158652	0.000304106	0.00026973	0.000192997	0.000257281	0.000745055	0.000441177	6.95e-05	0.000779988	0.00082149	0.000744313	0.000550641	0.00085287	0.000639037	0.000766032	0.000517802	0.000770858	0.000651253
KRAKEN_300825	2.20754	6.47e-11	Bacillota	Bacilli	Bacillales	Bacillaceae	Shouchella	Shouchella_lehensis	0.000477902	0.000566141	0.000271975	0.000456159	0.000423861	0.000132686	0.00030406	0.000384545	0.000377166	0.000208392	0.000311995	0.00123223	0.000470093	0.000629304	0.000213218	0.000532531	0.000510688	0.000809065	0.000563319	0.000548084
KRAKEN_738	2.2071	1.02e-07	Pseudomonadota	Gammaproteobacteria	Pasteurellales	Pasteurellaceae	Glaesserella	Glaesserella_parasuis	7.97e-05	0.00041517	0.00029464	0.000152053	0.000385328	0.000217122	0.000116946	0.000456647	0.000264701	6.95e-05	0.000233996	0.00143761	0.000587616	0.000393315	0.000106609	0.000106506	0.000510688	0.000291264	0.000770858	0.000450796
KRAKEN_933262	2.20664	1.92e-09	Thermodesulfobacteriota	Desulfobacteria	Desulfobacterales	Desulfosarcinaceae	Desulfosarcina	Desulfosarcina_sp.	0.000876154	0.000792598	0.000317304	0.000304106	0.000539459	0.000241247	0.000537952	0.000288409	0.000487154	0.000208392	0.000701989	0.00123223	0.000430918	0.00133727	0.00138591	0.000319518	0.000425573	0.000453077	0.000652264	0.000714715
KRAKEN_44008	2.20572	2e-09	Bacillota	Bacilli	Lactobacillales	Enterococcaceae	Enterococcus	Enterococcus_cecorum	0.0011151	0.000679369	0.000453292	0.000760265	0.000423861	0.000192997	0.000327449	0.000696987	0.000581166	0.000138928	0.000545992	0.00123223	0.000861836	0.00110128	0.00106609	0.000852049	0.00119161	0.000647252	0.00115629	0.000879355
KRAKEN_40520	2.20404	4.18e-10	Bacillota	Clostridia	Eubacteriales	Lachnospiraceae	Blautia	Blautia_obeum	0.000637203	0.000528398	0.000407963	0.000532186	0.000500927	0.000325683	0.000350838	0.00100943	0.000536579	0.000555713	0.000545992	0.00123223	0.000783488	0.00078663	0.0011727	0.00149109	0.000510688	0.000582527	0.000770858	0.000843191
KRAKEN_2565368	2.20298	0.000159954	Pseudomonadota	Gammaproteobacteria	Pseudomonadales	Pseudomonadaceae	Pseudomonas	Pseudomonas_atacamensis	0.00223021	0.00162294	0.0018585	0.0020147	0.00192664	0.00188173	0.00203486	0.00139397	0.00187044	0.00152821	0.000935986	0.000410745	0.000352569	0.00157326	0.00149252	0.000639037	0.0110649	0.00886736	0.000474374	0.0027339
KRAKEN_2809031	2.20263	1.78e-06	Thermotogota	Thermotogae	Petrotogales	Petrotogaceae	Marinitoga	Marinitoga_sp.	0.000716853	0.000150971	9.07e-05	0.000342119	0.000192664	3.62e-05	0.000187114	0.000264374	0.000247624	6.95e-05	0.000155998	0.00082149	0.000391744	0.000393315	0.000533044	0.000106506	0.000340459	0.000226538	0.000592968	0.000363156
KRAKEN_2948573	2.20015	1.39e-05	Bacillota	Tissierellia	Tissierellales	Peptoniphilaceae	Peptoniphilus	Peptoniphilus_sp.	0.000716853	0.000301942	0.000249311	0.000760265	0.000500927	9.65e-05	0.000116946	0.000384545	0.000390911	0.000138928	0.000389994	0.00102686	0.000430918	0.000471978	0.00085287	0.00117157	0.000680917	0.000453077	0.000385429	0.000600254
KRAKEN_2779445	2.19893	8e-06	Bacillota	Clostridia	Eubacteriales	Clostridiaceae	Clostridium	Clostridium_sp.	0.000159301	0.000641627	0.000271975	0.000304106	0.000462394	9.65e-05	0.000116946	0.000672953	0.000340725	0.000208392	0.000701989	0.00123223	0.000705139	0.000550641	0.000426435	0	8.51e-05	0.000517802	0.000830155	0.000525789
KRAKEN_28198	2.19771	1.09e-07	Campylobacterota	Epsilonproteobacteria	Campylobacterales	Arcobacteraceae	Aliarcobacter	Aliarcobacter_cryaerophilus	0.00175231	0.000868083	0.000611944	0.00121642	0.000693591	0.000217122	0.0010759	0.0010575	0.000936609	0.000416785	0.00179397	0.00328596	0.00148863	0.0014946	0.0012793	0.000852049	0.000936261	0.00110033	0.00154172	0.00141896
KRAKEN_172043	2.19563	0.000307642	Pseudomonadota	Alphaproteobacteria	Caulobacterales	Caulobacteraceae	Brevundimonas	Brevundimonas_nasdae	0.018001	0.0106057	0.011083	0.0558035	0.0156443	0.0194445	0.0309907	0.0134591	0.021879	0.0698809	0.0519472	0.00759878	0.0048968	0.00857426	0.0113005	0.0307803	0.0324287	0.018382	0.0175518	0.0253341
KRAKEN_84135	2.19351	1.38e-07	Bacillota	Bacilli	Bacillales	unclassified	Bacillales	family_Gemella	0.000398252	0.000377427	0.000203981	0.000380133	0.000231197	8.44e-05	0.000467784	0.000408579	0.000318969	0.000208392	0.000545992	0.00102686	0.000587616	0.000471978	0.000213218	0.000745543	8.51e-05	0.000258901	0.000622616	0.000476622
KRAKEN_584	2.18988	2.02e-09	Pseudomonadota	Gammaproteobacteria	Enterobacterales	Morganellaceae	Proteus	Proteus_mirabilis	0.000238951	0.000566141	0.000203981	0.00022808	0.000346795	0.000253309	0.000397617	0.000769089	0.000375495	0.000416785	0.00062399	0.00102686	0.000822662	0.000471978	0.000639653	0.000213012	0.000340459	0.000388351	0.000800506	0.000574426
KRAKEN_1639	2.18613	1.97e-09	Bacillota	Bacilli	Bacillales	Listeriaceae	Listeria	Listeria_monocytogenes	0.00135406	0.00109454	0.000657273	0.00106437	0.000308262	0.000554868	0.000654898	0.00129784	0.000873263	0.000694641	0.000857987	0.00266984	0.0013711	0.00188791	0.00266522	0.000958555	0.000595802	0.00074434	0.00148242	0.00139278
KRAKEN_1191459	2.18134	3.1e-06	Bacteroidota	Cytophagia	Cytophagales	Flammeovirgaceae	Flammeovirga	Flammeovirga_sp.	0.000398252	0.000528398	0.000249311	0.000494173	0.000231197	9.65e-05	0.000116946	0.000288409	0.000300398	0	0.000155998	0.000205373	0.000822662	0.000314652	0.000533044	0.000532531	8.51e-05	0.000711978	0.000592968	0.000395431
KRAKEN_1288	2.1789	6e-10	Bacillota	Bacilli	Bacillales	Staphylococcaceae	Staphylococcus	Staphylococcus_xylosus	0.000637203	0.000679369	0.000657273	0.000646226	0.000462394	0.000265371	0.000444395	0.000961362	0.000594199	0.000416785	0.000389994	0.00246447	0.000822662	0.00078663	0.00191896	0.000319518	0.00110649	0.00116505	0.000592968	0.000998353
KRAKEN_2733867	2.17192	2.38e-06	Pseudomonadota	Alphaproteobacteria	Sphingomonadales	Sphingomonadaceae	Sphingobium	Sphingobium_sp.	0.0112307	0.0132854	0.0142787	0.0151673	0.0177251	0.0151382	0.0167935	0.0113681	0.0143734	0.042651	0.0221517	0.00842027	0.00434836	0.00684368	0.00522383	0.0299282	0.0288539	0.0156311	0.00951713	0.0173569
KRAKEN_173	2.16896	0.00023605	Spirochaetota	Spirochaetia	Leptospirales	Leptospiraceae	Leptospira	Leptospira_interrogans	0.000876154	0.000452913	0.000362634	0.000456159	3.85e-05	7.24e-05	0.000233892	0.000745055	0.000404713	0.000138928	0.000701989	0.000616118	0.000665964	0.000550641	0.000959479	0.00106506	8.51e-05	0.000453077	0.000681913	0.000591827
KRAKEN_587	2.16802	3.58e-09	Pseudomonadota	Gammaproteobacteria	Enterobacterales	Morganellaceae	Providencia	Providencia_rettgeri	0.000477902	0.000528398	0.000339969	0.000836292	0.000655058	0.000494556	0.000327449	0.000961362	0.000577623	0.000694641	0.000545992	0.00143761	0.00129275	0.000943956	0.000746261	0.000213012	0.000766032	0.00116505	0.000770858	0.000857617
KRAKEN_2906078	2.16679	3.2e-05	Bacteroidota	Flavobacteriia	Flavobacteriales	Flavobacteriaceae	Flavobacterium	Flavobacterium_oreochromis	0.000716853	0.000528398	0.000226646	0.000494173	0.000308262	9.65e-05	0.00030406	0.000985396	0.000457536	6.95e-05	0.000857987	0.000616118	0.00101853	0.000707967	0.000426435	0.000532531	0.000425573	0.000679615	0.00121558	0.000654984
KRAKEN_59843	2.16538	1.41e-06	Bacillota	Bacilli	Bacillales	Paenibacillaceae	Paenibacillus	Paenibacillus_glucanolyticus	0.00135406	0.00283071	0.00133721	0.00155854	0.00362208	0.00203854	0.00301721	0.00156221	0.00216507	0.00354267	0.00280796	0.0106794	0.00262468	0.00338251	0.00458418	0.00255615	0.00144695	0.000582527	0.000237187	0.00324442
KRAKEN_712357	2.16518	2.75e-07	Fusobacteriota	Fusobacteriia	Fusobacteriales	Leptotrichiaceae	Leptotrichia	Leptotrichia_sp.	0.000876154	0.000754855	0.000249311	0.000570199	0.000192664	0.000108561	0.000257281	0.000648919	0.000457243	0.000277857	0.000701989	0.00102686	0.000783488	0.000865293	0.000746261	0.000532531	0.000425573	0.000485439	0.00074121	0.00065865
KRAKEN_288965	2.16495	1.51e-14	Bacillota	Clostridia	Eubacteriales	Oscillospiraceae	Acetivibrio	Acetivibrio_clariflavus	0.000477902	0.000717112	0.000362634	0.000456159	0.000423861	0.000398057	0.000350838	0.000384545	0.000446389	0.000208392	0.000389994	0.00143761	0.00101853	0.000393315	0.000639653	0.000319518	0.000340459	0.000647252	0.000830155	0.000622488
KRAKEN_1322	2.16084	9.58e-09	Bacillota	Clostridia	Eubacteriales	Lachnospiraceae	Blautia	Blautia_hansenii	0.000557553	0.000339685	0.000113323	0.00022808	0.000154131	0.000144748	0.000210503	0.000384545	0.000266571	0.000138928	0.000311995	0.000410745	0.000509267	0.000393315	0.000213218	0.000532531	0.000595802	0.000226538	0.000326132	0.000365847
KRAKEN_143223	2.16031	4.97e-09	Bacteroidota	Flavobacteriia	Flavobacteriales	Flavobacteriaceae	Salegentibacter	Salegentibacter_salegens	0.000238951	0.000301942	0.000249311	0.000456159	0.000655058	0.000470431	0.00058473	0.000600851	0.000444679	0.000208392	0.000467993	0.00102686	0.000391744	0.00141593	0.000959479	0.000106506	0.000595802	0.000582527	0.000948748	0.000670399
KRAKEN_1561003	2.15997	0.00038184	Pseudomonadota	Betaproteobacteria	Burkholderiales	unclassified	Burkholderiales	family_Candidatus	0.000557553	0.000264199	4.53e-05	0.00022808	0.000154131	2.41e-05	0.000280671	0.00012017	0.000209276	0	0.000467993	0.00082149	0.000235046	0.000314652	0.000533044	0.000106506	0	0.000323626	0.00017789	0.000298025
KRAKEN_1117645	2.1561	4.07e-10	Bacteroidota	Flavobacteriia	Flavobacteriales	Weeksellaceae	Elizabethkingia	Elizabethkingia_anophelis	0.000637203	0.000792598	0.000407963	0.000798279	0.000616525	0.000385995	0.000467784	0.00117767	0.000660502	0.000486249	0.000857987	0.00205373	0.00113606	0.00102262	0.000959479	0.000639037	0.000766032	0.000647252	0.00151207	0.00100805
KRAKEN_1736674	2.15529	7.6e-06	Bacteroidota	Flavobacteriia	Flavobacteriales	Flavobacteriaceae	Pseudalgibacter	Pseudalgibacter_alginicilyticus	0.000477902	0.00041517	0.000226646	0.000152053	0.00026973	0.000144748	0.000140335	0.000576817	0.000300425	6.95e-05	0.000311995	0.000616118	0.00062679	0.000314652	0.000533044	0.000319518	0.000680917	0.000453077	0.000563319	0.000448893
KRAKEN_718	2.15303	9.89e-08	Pseudomonadota	Gammaproteobacteria	Pasteurellales	Pasteurellaceae	Actinobacillus	Actinobacillus_equuli	0.000477902	0.000150971	0.00029464	0.00022808	0.000154131	0.000229184	0.000491173	0.000528749	0.000319354	0.000208392	0.000545992	0.00082149	0.000665964	0.000550641	0.000319826	0.000213012	0.000340459	0.000453077	0.000533671	0.000465252
KRAKEN_1973475	2.15212	5.09e-07	Cyanobacteriota	Cyanophyceae	Nostocales	Nostocaceae	Nostoc	Nostoc_sp.	0.000716853	0.000264199	0.000113323	0.000304106	0.000192664	0.000217122	0.000116946	0.000552783	0.00030975	0.000277857	0.000311995	0.000410745	0.000235046	0.000471978	0.00106609	0.000532531	0.000255344	0.000517802	0.000355781	0.000443517
KRAKEN_2675877	2.14773	9.05e-05	Bacteroidota	Cytophagia	Cytophagales	Hymenobacteraceae	Hymenobacter	Hymenobacter_sp.	0.00183196	0.00267973	0.00197182	0.00288901	0.00184958	0.00273815	0.00290026	0.00180255	0.00233288	0.00104196	0.00148198	0.00698267	0.0016845	0.00692234	0.0060767	0.00159759	0.00825612	0.00129451	0.00154172	0.00368801
KRAKEN_338645	2.14718	9.29e-12	Bacillota	Clostridia	Eubacteriales	Syntrophomonadaceae	Contubernalis_Candidatus	Contubernalis_Candidatus	0.000398252	0.000528398	0.000362634	0.000304106	0.000462394	0.000265371	0.000257281	0.000288409	0.000358356	0	0.000467993	0.0022591	0.000509267	0.000471978	0.000319826	0.000319518	0.000340459	0.000420714	0.000622616	0.000573147
KRAKEN_221402	2.1468	8.62e-07	Pseudomonadota	Gammaproteobacteria	Pasteurellales	Pasteurellaceae	Mergibacter	Mergibacter_septicus	0.000238951	0.00041517	6.8e-05	0.00022808	0.000115598	0.000120623	0.000257281	0.000312443	0.000219518	0.000208392	0.000233996	0.000616118	0.000195872	0.000550641	0.000106609	0.000532531	0.000255344	0.000355989	0.000207539	0.000326303
KRAKEN_2895286	2.14552	2.72e-06	Bacteroidota	Sphingobacteriia	Sphingobacteriales	Sphingobacteriaceae	Pedobacter	Pedobacter_mucosus	0.000796504	0.00120777	0.000657273	0.00140649	0.00115598	0.000856426	0.00112268	0.000841191	0.00100554	0.000694641	0.00194997	0.00205373	0.000470093	0.00259588	0.00266522	0.000426025	0.00178741	0.000582527	0.000889452	0.00141149
KRAKEN_651561	2.14552	3.69e-11	Bacteroidota	Flavobacteriia	Flavobacteriales	Weeksellaceae	Chryseobacterium	Chryseobacterium_arthrosphaerae	0.00230986	0.00226457	0.00154119	0.00106437	0.00131012	0.000639304	0.00123963	0.00201886	0.00154849	0.00083357	0.00163798	0.00410745	0.00246799	0.00251722	0.00234539	0.00191711	0.00136183	0.00220066	0.00335027	0.00227395
KRAKEN_519450	2.14394	7.66e-05	Mycoplasmatota	Mollicutes	Mycoplasmatales	Mycoplasmataceae	Mycoplasma	Mycoplasma_anserisalpingitidis	0.000955804	0.000490656	0.000249311	0.000190066	0.00026973	4.82e-05	0.00030406	0.00100943	0.000439657	0.000416785	0.000701989	0.000410745	0.000901011	0.000471978	0.00085287	0.000426025	0.000255344	0.000906153	0.000800506	0.000614341
KRAKEN_371601	2.14294	2.36e-05	Bacteroidota	Bacteroidia	Bacteroidales	Bacteroidaceae	Bacteroides	Bacteroides_xylanisolvens	0.000159301	0.000490656	0.000271975	0.000304106	0.000423861	0.000373932	0.000397617	0.000336477	0.000344741	0.000138928	0.000467993	0.00287522	0.000235046	0	0.000959479	0.000106506	0.00136183	0.000194176	0.000148242	0.000648742
KRAKEN_787	2.14085	0.00865466	Pseudomonadota	Alphaproteobacteria	Rickettsiales	Rickettsiaceae	Rickettsia	Rickettsia_australis	0.000557553	0.000490656	0.00083859	0.000570199	0.00100185	0.000229184	0.000444395	0.0012017	0.000666767	0.000555713	0.000389994	0.00102686	0.00148863	0.00125861	0.00138591	0.000958555	0.000255344	0.00106797	0.00157136	0.000995895
KRAKEN_1981510	2.14005	1.79e-07	Bacillota	Clostridia	Eubacteriales	Oscillospiraceae	Monoglobus	Monoglobus_pectinilyticus	0.000716853	0.000641627	0.000203981	0.000304106	0.000346795	0.000120623	0.000280671	0.000480681	0.000386917	0.000138928	0.000311995	0.00102686	0.000861836	0.000157326	0.000639653	0.000213012	0.000936261	0.000711978	0.000504023	0.000550188
KRAKEN_2872157	2.13905	1.2e-07	Pseudomonadota	Gammaproteobacteria	Vibrionales	Vibrionaceae	Grimontia	Grimontia_kaedaensis	0.000716853	0.000377427	0.000385298	0.000684239	0.000231197	0.000578992	0.000280671	0.000456647	0.000463916	0.000694641	0.00124798	0.000410745	0.000705139	0.000393315	0.000533044	0.000852049	0.000510688	0.000226538	0.000415077	0.000598922
KRAKEN_2490855	2.1386	1.08e-05	Bacillota	Clostridia	Eubacteriales	Lachnospiraceae	Lachnoanaerobaculum	Lachnoanaerobaculum_gingivalis	0.000955804	0.000792598	0.000430627	0.000570199	0.000154131	8.44e-05	7.02e-05	0.000384545	0.000430313	0.000138928	0.000545992	0.00102686	0.000665964	0.000393315	0.000639653	0.000639037	0.000255344	0.00061489	0.00103769	0.000595768
KRAKEN_2764325	2.13794	1.45e-05	Bacillota	Clostridia	Eubacteriales	Eubacteriaceae	Eubacterium	Eubacterium_hominis	0.000637203	0.00041517	0.000226646	0.000190066	0.000115598	0.000168873	7.02e-05	0.000168238	0.000248999	0.000138928	0.000545992	0.000616118	0.000470093	0.000393315	0	0.000106506	8.51e-05	0.000420714	0.000326132	0.00031029
KRAKEN_1973486	2.13493	2.66e-09	Cyanobacteriota	Cyanophyceae	Nostocales	Calotrichaceae	Calothrix	Calothrix_parasitica	0.00127441	0.0010568	0.000566615	0.00129245	0.00111745	0.000591055	0.000725065	0.0012738	0.000987206	0.000486249	0.00109198	0.00246447	0.00160615	0.00251722	0.00181235	0.00117157	0.000936261	0.0010356	0.00133418	0.0014456
KRAKEN_1486034	2.13418	4.79e-06	Bacteroidota	Flavobacteriia	Flavobacteriales	Flavobacteriaceae	Lacinutrix	Lacinutrix_venerupis	0.000238951	0.000490656	0.000181317	0.000418146	0.000385328	0.000132686	9.36e-05	0.000480681	0.000302671	0	0.000545992	0.000616118	0.000587616	0.000471978	0.000533044	0.000213012	0.000340459	0.000323626	0.000652264	0.000428411
KRAKEN_1561	2.13347	3.72e-10	Bacillota	Clostridia	Eubacteriales	Clostridiaceae	Clostridium	Clostridium_baratii	0.00262846	0.00177391	0.00321837	0.00410543	0.00366062	0.00295527	0.00523918	0.00528749	0.00360859	0.0046541	0.00538192	0.00718804	0.00521019	0.00330385	0.0085287	0.00489928	0.00493665	0.00375406	0.00290554	0.00507623
KRAKEN_53346	2.13336	2.22e-06	Bacillota	Bacilli	Lactobacillales	Enterococcaceae	Enterococcus	Enterococcus_mundtii	0.000955804	0.000452913	0.000226646	0.000418146	0.000231197	0.00015681	0.000257281	0.000336477	0.000379409	0	0.000155998	0.00143761	0.000744313	0.000471978	0.0011727	0.000106506	0.000851146	0.000485439	0.000444726	0.000587041
KRAKEN_2594004	2.13119	9.88e-09	Bacteroidota	Flavobacteriia	Flavobacteriales	Flavobacteriaceae	Formosa	Formosa_sediminum	0.000637203	0.000377427	0.000226646	7.6e-05	0.00026973	0.000217122	0.000210503	0.000360511	0.000296893	0.000277857	0.000155998	0.00082149	0.000430918	0.000471978	0.000319826	0.000213012	0.000340459	0.000582527	0.000385429	0.000399949
KRAKEN_2879939	2.13061	5.37e-06	Bacteroidota	Flavobacteriia	Flavobacteriales	Weeksellaceae	Chryseobacterium	Chryseobacterium_sp.	0.00135406	0.000868083	0.00058928	0.000418146	0.000500927	0.000289496	0.000491173	0.00151414	0.000753163	0.000208392	0.00163798	0.00164298	0.00160615	0.000629304	0.000959479	0.000426025	0.00110649	0.000647252	0.00198644	0.00108505
KRAKEN_831	2.12968	6.42e-07	Bacillota	Clostridia	Eubacteriales	Lachnospiraceae	Butyrivibrio	Butyrivibrio_fibrisolvens	0.000398252	0.000377427	0.000317304	0.000494173	7.71e-05	0.00015681	0.000140335	0.000504715	0.000308265	6.95e-05	0.000389994	0.000205373	0.000744313	0.000550641	0.000426435	0.000213012	0.000425573	0.000647252	0.000444726	0.000411682
KRAKEN_2596913	2.12893	4.31e-07	Pseudomonadota	Alphaproteobacteria	Sphingomonadales	Sphingomonadaceae	Sphingomonas	Sphingomonas_sp.	0.0182399	0.020683	0.0213274	0.034364	0.0258555	0.0263441	0.0303124	0.0210058	0.0247665	0.0601559	0.0453173	0.0147868	0.00803075	0.0143953	0.0169508	0.0396203	0.044515	0.0243367	0.0231554	0.0291264
KRAKEN_1714860	2.12766	1.52e-07	Bacteroidota	Flavobacteriia	Flavobacteriales	Flavobacteriaceae	Aquimarina	Aquimarina_sp.	0.000238951	0.00083034	0.000203981	0.000152053	0.000577992	0.00015681	0.000374227	0.000456647	0.000373875	0.000277857	0.000545992	0.00082149	0.000744313	0.000393315	0.000533044	0.000106506	0.000340459	0.000711978	0.000533671	0.000500863
KRAKEN_2026186	2.12645	1.17e-05	Bacillota	Bacilli	Bacillales	Bacillaceae	Bacillus	Bacillus_paranthracis	0.000398252	0.000452913	0.000226646	0.000418146	0.000115598	0.000120623	0.000116946	0.000528749	0.000297234	6.95e-05	0.000467993	0.000410745	0.000548441	0.000629304	0.000533044	0.000106506	8.51e-05	0.000453077	0.000770858	0.000407457
KRAKEN_2692425	2.12602	4.59e-12	Bacillota	Bacilli	Bacillales	Bacillaceae	Pontibacillus	Pontibacillus_sp.	0.000238951	0.00083034	0.000317304	0.000532186	0.000577992	0.000265371	0.000748455	0.000576817	0.000510927	0.000486249	0.000545992	0.00164298	0.000979359	0.00110128	0.000533044	0.000426025	0.000595802	0.000679615	0.000504023	0.000749437
KRAKEN_68909	2.12575	7.56e-05	Deinococcota	Deinococci	Deinococcales	Deinococcaceae	Deinococcus	Deinococcus_geothermalis	0.00748713	0.00630304	0.0112643	0.0185125	0.0107892	0.00937244	0.0148054	0.00850805	0.0108802	0.00680748	0.00834587	0.00533969	0.0106946	0.00519176	0.00565027	0.0395138	0.0365142	0.0208739	0.00157136	0.0140503
KRAKEN_2724150	2.12558	5.55e-06	Bacillota	Clostridia	Eubacteriales	Peptostreptococcaceae	Romboutsia	Romboutsia_sp.	0.000796504	0.000377427	0.000135988	0.000266093	0.000346795	0.000144748	7.02e-05	0.00024034	0.000297262	6.95e-05	0.000311995	0.00123223	0.000352569	0.00078663	0.000106609	0	0.000340459	0.000420714	0.000533671	0.000415438
KRAKEN_1359	2.12534	8.05e-10	Bacillota	Bacilli	Lactobacillales	Streptococcaceae	Lactococcus	Lactococcus_cremoris	0.0011151	0.000868083	0.00165452	0.00167258	0.00150278	0.00119417	0.00283009	0.0023313	0.00164608	0.00236178	0.00194997	0.00349133	0.00195872	0.00259588	0.00415774	0.00149109	0.00161718	0.00233011	0.00171961	0.00236734
KRAKEN_2584122	2.12451	6.1e-11	Bacteroidota	Flavobacteriia	Flavobacteriales	Flavobacteriaceae	Aureibaculum	Aureibaculum_algae	0.000955804	0.000603884	0.000362634	0.000532186	0.000346795	0.000277434	0.000280671	0.000696987	0.000507049	0.000277857	0.000389994	0.00102686	0.00062679	0.000865293	0.000959479	0.000426025	0.000595802	0.000809065	0.000978397	0.000695557
KRAKEN_630	2.12426	8.46e-17	Pseudomonadota	Gammaproteobacteria	Enterobacterales	Yersiniaceae	Yersinia	Yersinia_enterocolitica	0.00103546	0.000905826	0.000702603	0.000684239	0.000423861	0.00072374	0.000631509	0.00115363	0.000782608	0.00083357	0.000857987	0.00205373	0.00121441	0.000943956	0.00085287	0.000852049	0.00102138	0.00113269	0.00136383	0.00111265
KRAKEN_1389713	2.12356	0.0114819	Actinomycetota	Actinomycetes	Mycobacteriales	Mycobacteriaceae	Mycobacterium	Mycobacterium_paragordonae	0.011629	0.0182675	0.160601	0.0149012	0.0186884	0.0187449	0.0213777	0.0107432	0.0343692	0.170534	0.00530392	0.0106794	0.0094802	0.00912491	0.00916836	0.00404723	0.00663894	0.188642	0.00661159	0.0420231
KRAKEN_2864201	2.12326	3.69e-11	Bacteroidota	Saprospiria	Saprospirales	Saprospiraceae	Aureispira	Aureispira_sp.	0.000398252	0.000452913	0.000339969	0.000646226	0.000462394	0.000265371	0.000421006	0.000841191	0.000478415	0.000138928	0.000311995	0.00102686	0.000705139	0.000865293	0.00085287	0.000745543	0.000766032	0.000711978	0.0009191	0.000704374
KRAKEN_2173169	2.12117	1.55e-05	Bacteroidota	Flavobacteriia	Flavobacteriales	Flavobacteriaceae	Dokdonia	Dokdonia_sp.	0.000398252	0.000528398	9.07e-05	0.000494173	0.000154131	9.65e-05	0.000257281	0.000168238	0.000273459	6.95e-05	0.000467993	0.000410745	0.000509267	0.000235989	0.000319826	0	0.000255344	0.000291264	0.000830155	0.000339008
KRAKEN_2070337	2.12043	1.21e-05	Actinomycetota	Actinomycetes	Micrococcales	Microbacteriaceae	Curtobacterium	Curtobacterium_sp.	0.0234969	0.00664272	0.0228233	0.0130766	0.00805336	0.0106028	0.00825639	0.0199963	0.0141185	0.00416785	0.0102958	0.0199211	0.0156306	0.00920357	0.00938157	0.0585784	0.0313222	0.00977351	0.0336806	0.0201955
KRAKEN_409322	2.11999	2.47e-07	Spirochaetota	Spirochaetia	Spirochaetales	Treponemataceae	Treponema	Treponema_pedis	0.000477902	0.000339685	9.07e-05	0.000380133	0.000154131	0.000144748	0.000116946	0.00024034	0.000243073	6.95e-05	7.8e-05	0.000410745	0.000548441	7.87e-05	0.000533044	0.000213012	0.000510688	0.000291264	0.000415077	0.000314847
KRAKEN_1556	2.11992	1.87e-07	Bacillota	Tissierellia	Tissierellales	Gottschalkiaceae	Gottschalkia	Gottschalkia_acidurici	0.00127441	0.0010568	0.000498621	0.000418146	0.00026973	0.000253309	0.000374227	0.000672953	0.000602274	0.000277857	0.00062399	0.000616118	0.0013711	0.000865293	0.00138591	0.000532531	0.000340459	0.00074434	0.00124523	0.000800284
KRAKEN_649756	2.11672	9e-08	Bacillota	Clostridia	Eubacteriales	Lachnospiraceae	Anaerostipes	Anaerostipes_hadrus	0.000557553	0.000226456	0.000158652	0.00022808	0.000231197	0.00015681	0.000233892	0.000408579	0.000275152	0.000208392	0.000155998	0.00102686	0.000548441	0.000393315	0.000639653	0	0.000340459	0.000420714	0.000296484	0.000403032
KRAKEN_326329	2.11485	6.06e-05	Bacteroidota	Flavobacteriia	Flavobacteriales	Flavobacteriaceae	Polaribacter	Polaribacter_dokdonensis	0.00103546	0.00041517	0.000226646	7.6e-05	0.000346795	0.000120623	0.000233892	0.000817157	0.000408967	0.000138928	0.000779988	0.00082149	0.000705139	0.000550641	0.000319826	0.000319518	0.000340459	0.000420714	0.00124523	0.000564194
KRAKEN_2808900	2.11444	2.66e-05	Bacteroidota	Flavobacteriia	Flavobacteriales	Flavobacteriaceae	Polaribacter	Polaribacter_batillariae	0.000557553	0.000566141	0.000158652	0.000456159	0.000231197	0.000217122	0.000233892	0.000672953	0.000386709	0.000138928	0.000779988	0.000616118	0.000940185	0.000550641	0.000213218	0.000426025	0.000425573	0.000485439	0.000622616	0.000519873
KRAKEN_1286	2.11302	3.8e-08	Bacillota	Bacilli	Bacillales	Staphylococcaceae	Staphylococcus	Staphylococcus_simulans	0.000557553	0.000528398	0.000317304	0.000532186	0.000231197	0.00015681	0.000397617	0.000480681	0.000400218	0.000208392	0.000311995	0.00123223	0.000313395	0.000865293	0.00085287	0.000426025	0.00102138	0.000355989	0.000563319	0.000615089
KRAKEN_2979324	2.11279	5.15e-06	Actinomycetota	Actinomycetes	Micrococcales	Micrococcaceae	Paenarthrobacter	Paenarthrobacter_sp.	0.0191161	0.0102283	0.00874854	0.0106057	0.0167232	0.010639	0.0227577	0.00922907	0.013506	0.00395945	0.0063959	0.00657192	0.0417599	0.00936089	0.0107675	0.0141653	0.0566012	0.0323626	0.00492163	0.0186866
KRAKEN_1598	2.11207	8.77e-07	Bacillota	Bacilli	Lactobacillales	Lactobacillaceae	Limosilactobacillus	Limosilactobacillus_reuteri	0.00143371	0.000754855	0.00054395	0.000608212	0.000192664	0.000422182	0.000421006	0.000865226	0.000655225	0.000208392	0.00116998	0.00102686	0.00141028	0.000943956	0.00106609	0.000426025	0.000851146	0.000647252	0.00118593	0.000893592
KRAKEN_66219	2.11117	1.55e-08	Bacillota	Clostridia	Eubacteriales	Lachnospiraceae	Lachnoclostridium	Lachnoclostridium_phytofermentans	0.000398252	0.000754855	0.000317304	0.000494173	0.000385328	0.000144748	0.00030406	0.000528749	0.000415934	0.000208392	0.000545992	0.00123223	0.00105771	0.000629304	0.000426435	0.000213012	0.000510688	0.000323626	0.00074121	0.00058886
KRAKEN_2546356	2.11041	1.35e-07	Cyanobacteriota	Cyanophyceae	Chroococcales	Aphanothecaceae	Gloeothece	Gloeothece_citriformis	0.000557553	0.000754855	0.000226646	0.000266093	0.000423861	0.000180935	0.00030406	0.000600851	0.000414357	0.000208392	0.000467993	0.00102686	0.00105771	0.00110128	0.000533044	0.000106506	0.000340459	0.000453077	0.000504023	0.000579935
KRAKEN_336810	2.11007	1.06e-05	Bacteroidota	Flavobacteriia	Flavobacteriales	unclassified	Flavobacteriales	family_Candidatus	0.00103546	0.000566141	0.000407963	0.000152053	0.000115598	0.00015681	0.000327449	0.000793123	0.000444324	0.000555713	0.000779988	0.00082149	0.000705139	0.00078663	0.000426435	0.000106506	0.000595802	0.000453077	0.0009191	0.000614988
KRAKEN_1421	2.10739	2.52e-10	Bacillota	Bacilli	Bacillales	Bacillaceae	Lysinibacillus	Lysinibacillus_sphaericus	0.000796504	0.000981311	0.000521286	0.000950332	0.00104039	0.000398057	0.000537952	0.00115363	0.000797433	0.000416785	0.000935986	0.00287522	0.00133193	0.0014946	0.0012793	0.000745543	0.000936261	0.00122978	0.000652264	0.00118977
KRAKEN_247	2.10632	1.03e-07	Bacteroidota	Flavobacteriia	Flavobacteriales	Weeksellaceae	Empedobacter	Empedobacter_brevis	0.00103546	0.00128325	0.000407963	0.000608212	0.000500927	0.00015681	0.000561341	0.000745055	0.000662377	0.000694641	0.000935986	0.00123223	0.000783488	0.00110128	0.000959479	0.000319518	0.000340459	0.00122978	0.00109699	0.000869386
KRAKEN_246167	2.10611	2.33e-06	Pseudomonadota	Gammaproteobacteria	Vibrionales	Vibrionaceae	Vibrio	Vibrio_crassostreae	0.000637203	0.000301942	0.000135988	0.00022808	0.000462394	0.000217122	7.02e-05	0.000384545	0.000304684	0.000347321	7.8e-05	0.000616118	0.000430918	0.000550641	0.000106609	0.000852049	8.51e-05	0.000388351	0.000563319	0.000401843
KRAKEN_210	2.10379	9.86e-09	Campylobacterota	Epsilonproteobacteria	Campylobacterales	Helicobacteraceae	Helicobacter	Helicobacter_pylori	0.00326567	0.00241554	0.00111056	0.00155854	0.00123305	0.000651366	0.000958958	0.00194676	0.00164255	0.00083357	0.00202797	0.00390208	0.00344735	0.00251722	0.00277183	0.0018106	0.00238321	0.00203885	0.00160101	0.00233337
KRAKEN_702745	2.10077	2.28e-09	Bacteroidota	Flavobacteriia	Flavobacteriales	Flavobacteriaceae	Myroides	Myroides_phaeus	0.000318601	0.00083034	0.000430627	0.000608212	0.000462394	0.00020506	0.000187114	0.000504715	0.000443383	6.95e-05	0.00062399	0.00123223	0.000509267	0.000629304	0.00085287	0.000319518	0.000851146	0.000582527	0.000711561	0.000638192
KRAKEN_3039116	2.09981	1.91e-10	Bacillota	Clostridia	Eubacteriales	Lachnospiraceae	Anaerocolumna	Anaerocolumna_sp.	0.0011151	0.00135874	0.000521286	0.000608212	0.00111745	0.000482494	0.00058473	0.00115363	0.000867706	0.000416785	0.00116998	0.00184835	0.00133193	0.00141593	0.00085287	0.000745543	0.000680917	0.00142395	0.00168996	0.00115762
KRAKEN_1583098	2.0994	6.53e-05	Fusobacteriota	Fusobacteriia	Fusobacteriales	Fusobacteriaceae	Fusobacterium	Fusobacterium_hwasookii	0.000637203	0.000264199	0.000203981	0.000190066	3.85e-05	8.44e-05	0.000116946	0.000576817	0.000264014	0.000208392	0.000389994	0.00082149	0.000391744	0.000550641	0.000213218	0.000106506	8.51e-05	0.000517802	0.000504023	0.000378891
KRAKEN_2898187	2.09683	1.11e-07	Bacteroidota	Flavobacteriia	Flavobacteriales	Weeksellaceae	Faecalibacter	Faecalibacter_bovis	0.000955804	0.00041517	0.000385298	0.000646226	7.71e-05	0.000229184	0.000233892	0.000504715	0.000430924	0.000208392	0.000545992	0.00123223	0.000822662	0.000629304	0.000426435	0.000319518	0.000510688	0.000582527	0.000681913	0.000595967
KRAKEN_2932248	2.09631	0.000102015	Bacteroidota	Cytophagia	Cytophagales	Hymenobacteraceae	Hymenobacter	Hymenobacter_sp.	0.00238951	0.00392524	0.00269709	0.00296503	0.00408448	0.00372726	0.00362533	0.00201886	0.0031791	0.00159768	0.00187197	0.0166352	0.00199789	0.00668635	0.0124732	0.000213012	0.00885192	0.000873791	0.000770858	0.00519719
KRAKEN_2997336	2.09451	1.61e-09	Bacteroidota	Flavobacteriia	Flavobacteriales	Weeksellaceae	Chryseobacterium	Chryseobacterium_sp.	0.000477902	0.000717112	0.000407963	0.000342119	0.000500927	0.000229184	0.000444395	0.000648919	0.000471065	0.000208392	0.000545992	0.00266984	0.000548441	0.00078663	0.000639653	0.000426025	0.000851146	0.000517802	0.000474374	0.00076683
KRAKEN_1517	2.09382	3.16e-09	Bacillota	Clostridia	Thermoanaerobacterales	Thermoanaerobacteraceae	Thermoanaerobacterium	Thermoanaerobacterium_thermosaccharolyticum	0.000637203	0.000377427	0.000249311	0.00022808	0.000462394	0.000180935	0.000257281	0.000312443	0.000338134	0.000416785	0.000233996	0.00102686	0.000587616	0.000471978	0.000426435	0.000213012	0.000255344	0.000453077	0.000385429	0.000447054
KRAKEN_28133	2.09285	1.99e-06	Bacteroidota	Bacteroidia	Bacteroidales	Prevotellaceae	Prevotella	Prevotella_nigrescens	0.000796504	0.000188714	0.00029464	0.00022808	7.71e-05	0.000277434	9.36e-05	0.00024034	0.000274552	0.000555713	0.000311995	0.00082149	0.000313395	0.000550641	0.000106609	0	0.000340459	0.000323626	0.000326132	0.000365006
KRAKEN_76885	2.08961	0.00505619	Pseudomonadota	Gammaproteobacteria	Pseudomonadales	Pseudomonadaceae	Pseudomonas	Pseudomonas_sp.	0.000238951	3.77e-05	0.0011559	0.000950332	0.000192664	0.000217122	0.00030406	0.00103346	0.000516274	0.00236178	0.000467993	0.000410745	0	0.000550641	0.000319826	0.000532531	0.000510688	0.000291264	0.00166031	0.000710578
KRAKEN_2015076	2.08424	5.91e-08	Bacteroidota	Flavobacteriia	Flavobacteriales	Weeksellaceae	Chryseobacterium	Chryseobacterium_sp.	0.00135406	0.00166068	0.000634609	0.000912319	0.00104039	0.000277434	0.000608119	0.00156221	0.00100623	0.000486249	0.00179397	0.00184835	0.00144945	0.00110128	0.00106609	0.00117157	0.00119161	0.00126214	0.00201609	0.00133868
KRAKEN_979	2.08283	3.28e-06	Bacteroidota	Flavobacteriia	Flavobacteriales	Flavobacteriaceae	Cellulophaga	Cellulophaga_lytica	0.000477902	0.000452913	0.000475957	0.000304106	3.85e-05	0.00015681	0.000140335	0.000672953	0.000339935	0.000277857	0.000233996	0.00082149	0.000587616	0.000393315	0.000106609	0.000639037	0.000680917	0.00061489	0.000592968	0.00049487
KRAKEN_1324352	2.082	6.37e-11	Bacteroidota	Flavobacteriia	Flavobacteriales	Weeksellaceae	Chryseobacterium	Chryseobacterium_gallinarum	0.000955804	0.000528398	0.000634609	0.000456159	0.000462394	0.000506618	0.000467784	0.000817157	0.000603615	0.000347321	0.00101398	0.00246447	0.000705139	0.00110128	0.000746261	0.000426025	0.000340459	0.000550164	0.00112664	0.000882175
KRAKEN_747	2.08064	2.43e-07	Pseudomonadota	Gammaproteobacteria	Pasteurellales	Pasteurellaceae	Pasteurella	Pasteurella_multocida	0.000796504	0.00041517	0.000271975	0.000684239	0.000231197	0.000289496	0.000163724	0.000624885	0.000434649	0.000347321	0.00062399	0.00266984	0.000470093	0.000629304	0.000319826	0.000106506	0.000425573	0.000517802	0.000711561	0.000682182
KRAKEN_362787	2.08061	7.03e-07	Chlamydiota	Chlamydiia	Parachlamydiales	Parachlamydiaceae	Protochlamydia_Candidatus	Protochlamydia_Candidatus	7.97e-05	0.00041517	0.000203981	0.00022808	0.000192664	0.000144748	0.00030406	0.000696987	0.000283174	0.000277857	0.000233996	0.000616118	0.000744313	0.000314652	0.000426435	0.000319518	0.000255344	0.000323626	0.000622616	0.000413448
KRAKEN_745310	2.07674	1.86e-06	Pseudomonadota	Alphaproteobacteria	Sphingomonadales	Sphingomonadaceae	Sphingomonas	Sphingomonas_sp.	0.0175231	0.0244573	0.0259283	0.0245186	0.0283601	0.029794	0.0279969	0.0163431	0.0243652	0.0653657	0.0374394	0.0143761	0.00665964	0.013294	0.0114071	0.0416439	0.0428978	0.0253076	0.0136383	0.027203
KRAKEN_29347	2.07343	5.92e-12	Bacillota	Clostridia	Eubacteriales	Lachnospiraceae	Lachnoclostridium	[Clostridium]_scindens	0.00103546	0.000943569	0.000702603	0.000874305	0.000693591	0.000506618	0.000608119	0.0010575	0.00080272	0.000694641	0.00155998	0.00205373	0.00125358	0.000865293	0.00138591	0.000426025	0.00144695	0.000776703	0.000681913	0.00111447
KRAKEN_28031	2.07291	3.11e-08	Bacillota	Bacilli	Bacillales	Bacillaceae	Lysinibacillus	Lysinibacillus_fusiformis	0.000716853	0.000679369	0.000634609	0.000456159	0.000886255	0.000265371	0.000725065	0.000672953	0.000629579	0	0.00116998	0.000616118	0.00113606	0.00110128	0.00085287	0.000426025	0.000936261	0.00106797	0.000622616	0.000792918
KRAKEN_1482	2.07006	1.72e-10	Bacillota	Bacilli	Bacillales	Bacillaceae	Virgibacillus	Virgibacillus_halodenitrificans	0.000876154	0.000717112	0.000339969	0.000722252	0.000462394	0.000289496	0.000654898	0.000745055	0.000600916	0.000277857	0.00101398	0.00205373	0.000861836	0.000943956	0.00085287	0.000639037	0.000425573	0.000679615	0.000681913	0.000843037
KRAKEN_1355330	2.06525	3.05e-06	Bacteroidota	Flavobacteriia	Flavobacteriales	Flavobacteriaceae	Flavobacterium	Flavobacterium_faecale	0.00159301	0.000905826	0.000339969	0.000494173	0.000192664	0.000470431	0.000491173	0.000961362	0.000681076	0.000347321	0.00109198	0.00123223	0.00125358	0.00133727	0.000426435	0.000319518	0.000595802	0.000776703	0.00154172	0.000892256
KRAKEN_2683272	2.0651	1.13e-06	Pseudomonadota	Gammaproteobacteria	Oceanospirillales	Zooshikellaceae	Spartinivicinus	Spartinivicinus_ruber	0.00103546	0.000641627	0.000702603	0.000760265	0.000423861	0.000253309	0.000374227	0.00108153	0.00065911	0.000555713	0.000545992	0.00164298	0.00156697	0.00078663	0.0012793	0.000106506	0.000255344	0.00106797	0.00154172	0.000934913
KRAKEN_1307839	2.06504	1.02e-06	Bacteroidota	Bacteroidia	Bacteroidales	Salinivirgaceae	Salinivirga	Salinivirga_cyanobacteriivorans	0.000876154	0.000452913	0.000317304	0.000570199	0.000346795	0.000385995	0.000350838	0.000721021	0.000502652	0.000277857	0.00116998	0.00082149	0.000940185	0.000865293	0.000213218	0.000319518	8.51e-05	0.00061489	0.0009191	0.000622663
KRAKEN_1574161	2.06439	0.00294263	Pseudomonadota	Gammaproteobacteria	Enterobacterales	Morganellaceae	Proteus	Proteus_terrae	0.000557553	0.000528398	6.8e-05	0.000190066	7.71e-05	3.62e-05	7.02e-05	0.00024034	0.000220982	0.000138928	0.000155998	0	0.000822662	7.87e-05	0.000319826	0	0	0.000517802	0.000533671	0.000256759
KRAKEN_588932	2.06357	0.000228128	Pseudomonadota	Alphaproteobacteria	Caulobacterales	Caulobacteraceae	Brevundimonas	Brevundimonas_naejangsanensis	0.0281166	0.0205321	0.0220527	0.0832871	0.0290537	0.039468	0.0551751	0.0232409	0.0376158	0.107044	0.0719929	0.0125277	0.0118698	0.0129794	0.0137525	0.0538921	0.0589844	0.0339484	0.0258237	0.0402815
KRAKEN_3028318	2.06244	2.12e-05	Bacteroidota	Flavobacteriia	Flavobacteriales	Flavobacteriaceae	Olleya	Olleya_sp.	0.000716853	0.000301942	0.000203981	0.000304106	0.000231197	0.000168873	0.000140335	0.000624885	0.000336522	0.000138928	0.000779988	0.000410745	0.000587616	7.87e-05	0.000319826	0.000106506	0.000425573	0.000582527	0.00074121	0.000417162
KRAKEN_1905847	2.06126	9.24e-07	Actinomycetota	Actinomycetes	Micrococcales	Microbacteriaceae	Curtobacterium	Curtobacterium_sp.	0.0143371	0.0150971	0.0310958	0.0161176	0.0168388	0.0189982	0.0176589	0.0253078	0.0194314	0.00646016	0.0106078	0.0213587	0.0159831	0.0148673	0.019083	0.061454	0.0733688	0.0101942	0.0358449	0.0269222
KRAKEN_2686362	2.06125	7.5e-10	Bacteroidota	Flavobacteriia	Flavobacteriales	Flavobacteriaceae	Cellulophaga	Cellulophaga_sp.	0.000557553	0.000641627	0.000226646	0.000380133	0.000616525	0.000217122	0.00030406	0.000456647	0.000425039	0.000486249	0	0.00123223	0.000822662	0.000629304	0.000319826	0.000532531	0.000510688	0.000323626	0.000830155	0.000568728
KRAKEN_2654325	2.05906	1.5e-10	Bacteroidota	Flavobacteriia	Flavobacteriales	Flavobacteriaceae	Flavobacterium	Flavobacterium_sp.	0.000398252	0.000301942	0.000317304	0.000380133	0.000346795	0.000217122	0.000257281	0.000216306	0.000304392	0.000555713	0.000233996	0.00102686	0.000391744	0.000157326	0.000106609	0.000213012	0.000170229	0.000388351	0.000592968	0.000383681
KRAKEN_45656	2.05884	1.96e-10	Thermodesulfobacteriota	Desulfobacteria	Desulfobacterales	Desulfococcaceae	Desulfonema	Desulfonema_limicola	0.000238951	0.000490656	0.000158652	0.00022808	0.000500927	0.000349808	0.000257281	0.000360511	0.000323108	0.000347321	0.000389994	0.00123223	0.000665964	0.000471978	0.000213218	0.000106506	0.000340459	0.000258901	0.000474374	0.000450095
KRAKEN_2779360	2.05661	2.45e-07	Bacteroidota	Flavobacteriia	Flavobacteriales	Flavobacteriaceae	Marixanthomonas	Marixanthomonas_sp.	0.000637203	0.000377427	0.000385298	0.000418146	0.000346795	0.000241247	0.000140335	0.000745055	0.000411438	0.000138928	0.000389994	0.000616118	0.00105771	0.000235989	0.000426435	0.000426025	0.000766032	0.000550164	0.000859803	0.00054672
KRAKEN_28035	2.05419	4.26e-06	Bacillota	Bacilli	Bacillales	Staphylococcaceae	Staphylococcus	Staphylococcus_lugdunensis	0.000637203	0.000150971	0.000362634	0.000304106	0.000115598	0.000108561	0.000257281	0.000456647	0.000299125	0.000138928	0.000233996	0.00123223	0.000509267	7.87e-05	0.00085287	0.000319518	0.000425573	0.000355989	0.000415077	0.000456215
KRAKEN_28116	2.05337	2.56e-05	Bacteroidota	Bacteroidia	Bacteroidales	Bacteroidaceae	Bacteroides	Bacteroides_ovatus	0.000398252	0.000301942	0.000339969	0.000266093	0.000154131	0.000192997	0.000116946	0.000504715	0.000284381	6.95e-05	0.000155998	0.000410745	0.000470093	7.87e-05	0.0011727	0.000745543	0.000425573	0.000323626	0.000326132	0.000417861
KRAKEN_2675331	2.0488	3.99e-06	Bacteroidota	Flavobacteriia	Flavobacteriales	Flavobacteriaceae	Bizionia	Bizionia_sp.	0.000955804	0.000603884	0.000203981	0.000646226	0.00026973	0.000120623	0.000397617	0.000408579	0.000450806	0.000555713	0.00062399	0.000616118	0.00101853	0.000235989	0.000106609	0.000745543	0.000510688	0.000388351	0.000652264	0.00054538
KRAKEN_2918453	2.04701	3.35e-07	Bacteroidota	Flavobacteriia	Flavobacteriales	Flavobacteriaceae	Lutibacter	Lutibacter_sp.	0.000637203	0.000754855	0.000113323	0.000190066	0.000154131	0.000132686	0.000374227	0.000312443	0.000333617	0.000416785	0.000155998	0.00082149	0.000665964	0.000235989	0.000533044	0.000213012	0.000425573	0.000291264	0.000533671	0.000429279
KRAKEN_2906076	2.04628	3.8e-08	Bacteroidota	Flavobacteriia	Flavobacteriales	Flavobacteriaceae	Flavobacterium	Flavobacterium_covae	0.000238951	0.000452913	0.000135988	0.000646226	0.000385328	0.00020506	0.000350838	0.000312443	0.000340968	6.95e-05	0	0.00082149	0.000705139	0.000865293	0.000533044	0.000319518	0.000340459	0.000388351	0.000563319	0.000460611
KRAKEN_617123	2.04419	0.000129428	Bacillota	Clostridia	Eubacteriales	Lachnospiraceae	Lachnoanaerobaculum	Lachnoanaerobaculum_umeaense	0.000796504	0.000679369	0.000113323	0.00022808	3.85e-05	7.24e-05	9.36e-05	0.000480681	0.000312807	0.000138928	7.8e-05	0.000410745	0.00062679	0.000471978	0.000533044	0.000213012	0.000510688	0.000647252	0.000504023	0.000413446
KRAKEN_1491	2.04327	7.67e-12	Bacillota	Clostridia	Eubacteriales	Clostridiaceae	Clostridium	Clostridium_botulinum	0.00876154	0.00596335	0.0102217	0.0103776	0.00547166	0.00902263	0.00874756	0.0136033	0.00902117	0.0131982	0.00811187	0.0236178	0.0136719	0.0129794	0.0137525	0.0116092	0.00851146	0.00993532	0.0104659	0.0125854
KRAKEN_2929799	2.04188	1.96e-06	Bacteroidota	Flavobacteriia	Flavobacteriales	Weeksellaceae	Chryseobacterium	Chryseobacterium_oryzae	0.00119476	0.000905826	0.000634609	0.000798279	0.000231197	0.000301558	0.000467784	0.000769089	0.000662887	6.95e-05	0.00101398	0.00164298	0.00129275	0.000943956	0.0011727	0.000426025	0.000936261	0.000647252	0.000948748	0.000909416
KRAKEN_742013	2.04133	4.43e-05	Pseudomonadota	Betaproteobacteria	Burkholderiales	Comamonadaceae	Delftia	Delftia_sp.	0.0011151	0.00200037	0.00133721	0.00209073	0.00134865	0.00217122	0.00184775	0.00158625	0.00168716	0.00291749	0.00233996	0.000410745	0.000352569	0.000235989	0.000639653	0.00426025	0.00400039	0.00213593	0.00195679	0.00192498
KRAKEN_1888915	2.04043	6.48e-05	Bacteroidota	Flavobacteriia	Flavobacteriales	Flavobacteriaceae	Polaribacter	Polaribacter_haliotis	0.000876154	0.000754855	0.000249311	0.000266093	0.000423861	8.44e-05	0.000163724	0.000432613	0.000406376	0.000277857	0.000545992	0.00102686	0.000391744	0.000865293	0.000533044	0	0.000425573	0.000582527	0.000681913	0.000533081
KRAKEN_2933777	2.03819	0.000118903	Bacteroidota	Cytophagia	Cytophagales	Hymenobacteraceae	Hymenobacter	Hymenobacter_sp.	0.000716853	0.000868083	0.00054395	0.00133047	0.00100185	0.000904675	0.00140335	0.000793123	0.000945294	0.000694641	0.000545992	0.00349133	0.000548441	0.0021239	0.00426435	0.000106506	0.00221298	0.000355989	0.000207539	0.00145517
KRAKEN_1716543	2.03633	9.35e-11	Bacillota	Clostridia	Eubacteriales	Clostridiaceae	Clostridium	Clostridium_thermarum	0.000557553	0.000641627	0.000475957	0.000494173	0.000423861	0.000217122	0.000187114	0.000336477	0.000416736	0.000347321	0.000155998	0.000616118	0.000705139	0.000550641	0.00085287	0.000426025	0.000851146	0.000388351	0.000474374	0.000536798
KRAKEN_641107	2.03422	1.12e-06	Bacillota	Clostridia	Eubacteriales	Clostridiaceae	Clostridium	Clostridium_sp.	0.00135406	0.00083034	0.000475957	0.000494173	0.000577992	0.000253309	0.000561341	0.000841191	0.000673545	0.000416785	0.000545992	0.00164298	0.00164532	0.000550641	0.000639653	0.000745543	0.000680917	0.000841428	0.00127488	0.000898414
KRAKEN_409	2.02951	6.48e-05	Pseudomonadota	Alphaproteobacteria	Hyphomicrobiales	Methylobacteriaceae	Methylobacterium	Methylobacterium_sp.	0.000238951	0.000339685	0.000475957	0.000874305	0.000346795	0.000277434	0.000514563	0.000384545	0.000431529	0.000555713	0.000701989	0.000410745	0.000117523	0	0.000213218	0.00138458	0.00144695	0.000323626	0.000355781	0.000551012
KRAKEN_2861765	2.02797	1.06e-13	Bacteroidota	Cytophagia	Cytophagales	Spirosomataceae	Dyadobacter	Dyadobacter_sp.	0.00374357	0.0046801	0.00253843	0.00311709	0.00300556	0.00174904	0.00231553	0.0045184	0.00320847	0.00166714	0.00366594	0.00718804	0.0064246	0.00377582	0.00415774	0.00276916	0.00391527	0.00411005	0.00554425	0.0043218
KRAKEN_379064	2.02093	3.69e-06	Cyanobacteriota	Cyanophyceae	Chroococcales	Geminocystaceae	Cyanobacterium	Cyanobacterium_aponinum	0.000876154	0.000792598	0.000385298	0.000266093	0.000539459	0.000180935	0.00030406	0.000528749	0.000484168	0.000277857	0.00062399	0.00205373	0.000783488	0.000550641	0.000213218	0.000745543	0.000255344	0.000355989	0.000800506	0.00066603
KRAKEN_2546359	2.01934	5.92e-09	Cyanobacteriota	Cyanophyceae	Chroococcales	Aphanothecaceae	Gloeothece	Gloeothece_verrucosa	0.00103546	0.000301942	0.000385298	0.000494173	0.000770656	0.00036187	0.000233892	0.000312443	0.000486966	0.000486249	0.000389994	0.00164298	0.00101853	0.000629304	0.000639653	0.000213012	0.000425573	0.000355989	0.000533671	0.000633496
KRAKEN_1260	2.01889	8.5e-05	Bacillota	Tissierellia	Tissierellales	Peptoniphilaceae	Finegoldia	Finegoldia_magna	0.000637203	0.00154745	0.000385298	0.00262292	0.000809189	0.000120623	0.000678287	0.00100943	0.0009763	0.00104196	0.00109198	0.00123223	0.000979359	0.00298919	0.00170574	0.00138458	0.000510688	0.000711978	0.000830155	0.00124779
KRAKEN_985762	2.01887	7e-05	Bacillota	Bacilli	Bacillales	Staphylococcaceae	Staphylococcus	Staphylococcus_agnetis	0.00127441	0.000452913	0.000385298	0.000304106	0.00026973	0.000120623	0.000327449	0.000336477	0.000433875	0	0.000857987	0.000616118	0.000822662	0.000471978	0.000746261	0.000319518	8.51e-05	0.000485439	0.00074121	0.000514627
KRAKEN_33945	2.01854	7.04e-09	Bacillota	Bacilli	Lactobacillales	Enterococcaceae	Enterococcus	Enterococcus_avium	0.000398252	0.000754855	0.000453292	0.000418146	0.000346795	0.000277434	0.00030406	0.000865226	0.000477258	0.000347321	0.000545992	0.00102686	0.000979359	0.000629304	0.000426435	0.000958555	0.000680917	0.000323626	0.000652264	0.000657064
KRAKEN_246	2.0178	2.16e-07	Bacteroidota	Flavobacteriia	Flavobacteriales	Weeksellaceae	Chryseobacterium	Chryseobacterium_balustinum	0.000477902	0.000566141	0.00120122	0.000570199	0.00026973	0.000241247	0.000397617	0.000817157	0.000567652	0.000555713	0.000857987	0.00123223	0.000901011	0.000865293	0.000639653	0.000319518	0.000936261	0.000582527	0.000889452	0.000777965
KRAKEN_29394	2.01748	3.12e-05	Bacillota	Bacilli	Lactobacillales	Carnobacteriaceae	Dolosigranulum	Dolosigranulum_pigrum	0.0011151	0.00215134	0.000566615	0.000304106	0.000809189	0.000313621	0.000444395	0.000624885	0.000791157	0.000555713	0.000701989	0.00184835	0.000509267	0.00165192	0.00191896	0	0.00127672	0.000906153	0.00124523	0.00106143
KRAKEN_2698673	2.01746	2.06e-05	Pseudomonadota	Alphaproteobacteria	Sphingomonadales	Sphingomonadaceae	Novosphingobium	Novosphingobium_decolorationis	0.0125848	0.0198904	0.014596	0.0164978	0.020538	0.0200597	0.0186412	0.0105509	0.0166698	0.042651	0.0241796	0.00677729	0.00552359	0.00692234	0.00639653	0.0310998	0.0282581	0.0178318	0.00542565	0.0175066
KRAKEN_2876939	2.01385	3.88e-05	Actinomycetota	Actinomycetes	Micrococcales	Microbacteriaceae	Curtobacterium	Curtobacterium_sp.	0.0268422	0.00656724	0.0251577	0.0137608	0.00859282	0.0108802	0.00877095	0.0213903	0.0152453	0.00382053	0.0102178	0.0164298	0.0149646	0.00943956	0.0109807	0.0598565	0.0310668	0.00922335	0.0354002	0.02014
KRAKEN_424800	2.01371	1.03e-07	Pseudomonadota	Alphaproteobacteria	Sphingomonadales	Sphingomonadaceae	Sphingomonas	Sphingomonas_insulae	0.0129034	0.016871	0.0221886	0.0220477	0.0192279	0.0194445	0.0211672	0.0203809	0.0192789	0.0389694	0.0261296	0.0135546	0.00438753	0.0255655	0.0410444	0.0192776	0.0251088	0.0115211	0.0229775	0.0228536
KRAKEN_2961619	2.01105	2.53e-06	Pseudomonadota	Gammaproteobacteria	Alteromonadales	Alteromonadaceae	Alkalimarinus	Alkalimarinus_sp.	0.000238951	0.000452913	0.000339969	0.000418146	0.000346795	0.000192997	0.000187114	0.000384545	0.000320179	0.000208392	0.00062399	0.000410745	0.000587616	0.000393315	0.000319826	0.000319518	8.51e-05	0.000485439	0.000415077	0.000384902
KRAKEN_3015170	2.01043	4.26e-07	Bacteroidota	Flavobacteriia	Flavobacteriales	Flavobacteriaceae	Zunongwangia	Zunongwangia_sp.	0.000238951	0.000377427	0.00029464	0.000342119	0.000231197	0.000144748	0.000233892	0.000384545	0.00028094	6.95e-05	0.000545992	0.000205373	0.000313395	0.000707967	0.000319826	0.000319518	0.000255344	0.000194176	0.000563319	0.000349441
KRAKEN_1307	2.01023	1.21e-06	Bacillota	Bacilli	Lactobacillales	Streptococcaceae	Streptococcus	Streptococcus_suis	0.00127441	0.00109454	0.000634609	0.000532186	0.000693591	0.000422182	0.000631509	0.00139397	0.000834625	6.95e-05	0.00163798	0.00123223	0.00191954	0.00078663	0.00149252	0.000426025	0.00144695	0.000841428	0.0009191	0.00107719
KRAKEN_1229621	2.00967	1.27e-06	Bacillota	Clostridia	Eubacteriales	Lachnospiraceae	Anaerostipes	Anaerostipes_rhamnosivorans	0.000318601	0.000377427	0.00029464	0.000304106	0.000385328	0.000192997	0.000187114	0.000384545	0.000305595	0.000138928	0	0.00205373	0.000391744	0.000393315	0.000533044	0.000852049	0.000510688	0.000194176	0.000148242	0.000521591
KRAKEN_1218801	2.00736	1.09e-07	Bacteroidota	Flavobacteriia	Flavobacteriales	Flavobacteriaceae	Kordia	Kordia_antarctica	0.000398252	0.00120777	0.000611944	0.00102636	0.000308262	0.000422182	0.000491173	0.00115363	0.000702447	0.000416785	0.000935986	0.00184835	0.00109688	0.000471978	0.00138591	0.000532531	0.000766032	0.000711978	0.00151207	0.000967851
KRAKEN_545501	2.00527	4.07e-08	Bacillota	Bacilli	Bacillales	Bacillaceae	Oceanobacillus	Oceanobacillus_oncorhynchi	0.000716853	0.00113228	0.000611944	0.000684239	0.000423861	0.000385995	0.00030406	0.0012017	0.000682617	0.000416785	0.000701989	0.00205373	0.0015278	0.000707967	0.000426435	0.000426025	0.000936261	0.000906153	0.00127488	0.000937802
KRAKEN_1642	2.00431	2.25e-10	Bacillota	Bacilli	Bacillales	Listeriaceae	Listeria	Listeria_innocua	0.00103546	0.000868083	0.000339969	0.000418146	0.000539459	0.00036187	0.000842012	0.000600851	0.000625731	0.000347321	0.000779988	0.00184835	0.00109688	0.00102262	0.00085287	0.000852049	0.000255344	0.00061489	0.000504023	0.000817434
KRAKEN_2058135	2.00118	0.000556576	Bacteroidota	Flavobacteriia	Flavobacteriales	Flavobacteriaceae	Olleya	Olleya_sp.	0.000477902	0.000377427	0.000407963	0.000494173	0.000154131	4.82e-05	0.000140335	0.000528749	0.00032861	0	0.000857987	0.000205373	0.000430918	0.000314652	0.000213218	0.000426025	0.000255344	0.000323626	0.000859803	0.000388695
KRAKEN_2596915	2.00086	1.06e-06	Bacteroidota	Cytophagia	Cytophagales	Hymenobacteraceae	Hymenobacter	Hymenobacter_sp.	0.00246916	0.00396299	0.00224379	0.00281298	0.00285143	0.00255722	0.00283009	0.00259568	0.00279042	0.00104196	0.00171597	0.0045182	0.00724726	0.0063717	0.00682296	0.000745543	0.00374504	0.00300972	0.00210503	0.00373234
KRAKEN_158	1.99953	3.52e-09	Spirochaetota	Spirochaetia	Spirochaetales	Treponemataceae	Treponema	Treponema_denticola	0.000557553	0.000641627	0.000521286	0.000418146	0.000385328	0.000241247	0.00030406	0.000504715	0.000446745	0.000138928	0.000311995	0.00082149	0.000470093	0.000629304	0.000319826	0.00106506	0.000425573	0.000873791	0.000563319	0.000561938
KRAKEN_2686077	1.99934	2.49e-13	Bacteroidota	Flavobacteriia	Flavobacteriales	Flavobacteriaceae	Winogradskyella	Winogradskyella_forsetii	0.000477902	0.000490656	0.000407963	0.000722252	0.000385328	0.000385995	0.000678287	0.000576817	0.00051565	0.000208392	0.000311995	0.00164298	0.000744313	0.000629304	0.000426435	0.000426025	0.000851146	0.000647252	0.000978397	0.000686624
KRAKEN_155322	1.99746	5.7e-07	Bacillota	Bacilli	Bacillales	Bacillaceae	Bacillus	Bacillus_toyonensis	0.00135406	0.000981311	0.000793261	0.000874305	0.000308262	0.00020506	0.000537952	0.0010575	0.000763963	0.000277857	0.000779988	0.00184835	0.0013711	0.000943956	0.0012793	0.000639037	0.000851146	0.00122978	0.00106734	0.00102879
KRAKEN_468911	1.99723	7.95e-05	Bacillota	Bacilli	Lactobacillales	Lactobacillaceae	Liquorilactobacillus	Liquorilactobacillus_hordei	0.000238951	0.000226456	0.000271975	0.000304106	0.000423861	0.000120623	0.000327449	7.21e-05	0.00024819	0.000347321	0	0.000616118	0.000313395	0.000235989	0.0011727	0.000532531	0.000170229	0	0.00017789	0.000356617
KRAKEN_1936081	1.99718	3.8e-05	Bacteroidota	Flavobacteriia	Flavobacteriales	Flavobacteriaceae	Seonamhaeicola	Seonamhaeicola_sp.	0.0011151	0.000641627	0.000475957	0.000304106	0.000346795	0.000265371	0.000163724	0.00088926	0.000525243	0.000208392	0.00101398	0.00082149	0.00117523	0.000471978	0.000426435	0.000426025	0.000340459	0.000485439	0.00112664	0.000649607
KRAKEN_1032072	1.9951	1.15e-05	Campylobacterota	Epsilonproteobacteria	Campylobacterales	Arcobacteraceae	Malaciobacter	Malaciobacter_molluscorum	0.0011151	0.000528398	0.000317304	0.000266093	0.000231197	7.24e-05	0.00030406	0.000360511	0.000399384	0.000208392	0.000233996	0.00143761	0.000548441	0.000471978	0.000746261	0.000213012	0.000255344	0.000647252	0.000563319	0.00053256
KRAKEN_451	1.99383	2.92e-09	Pseudomonadota	Gammaproteobacteria	Legionellales	Legionellaceae	Legionella	Legionella_micdadei	0.000637203	0.000603884	0.00029464	0.000380133	0.000577992	0.000241247	0.000491173	0.000672953	0.000487403	6.95e-05	0.000545992	0.00102686	0.000822662	0.000550641	0.000533044	0.000532531	0.000510688	0.000809065	0.000681913	0.00060829
KRAKEN_2822842	1.99309	1.62e-05	Pseudomonadota	Gammaproteobacteria	Alteromonadales	Pseudoalteromonadaceae	Pseudoalteromonas	Pseudoalteromonas_sp.	0.000238951	0.000452913	0.000181317	0.000342119	0.000346795	0.000120623	0.000233892	0.000576817	0.000311678	6.95e-05	0.000545992	0.000410745	0.000548441	0.000707967	0.000106609	0.000106506	0.000340459	0.000420714	0.000592968	0.00038499
KRAKEN_135719	1.99189	7.84e-06	Pseudomonadota	Alphaproteobacteria	Sphingomonadales	Sphingomonadaceae	Sphingobium	Sphingobium_amiense	0.0139388	0.0180788	0.0172024	0.0156235	0.0200756	0.0176351	0.0183138	0.0108394	0.0164634	0.0373717	0.0262076	0.00883102	0.00430918	0.00707967	0.00746261	0.0285436	0.0290241	0.0155341	0.00794577	0.0172309
KRAKEN_291112	1.99176	2.07e-05	Pseudomonadota	Gammaproteobacteria	Enterobacterales	Morganellaceae	Photorhabdus	Photorhabdus_asymbiotica	0.000716853	0.000377427	0.000226646	0.000304106	0.000154131	0.000120623	0.000210503	0.000576817	0.000335888	0.000347321	0.000701989	0.000410745	0.00062679	0.000235989	0.000426435	0.000106506	0.000255344	0.000388351	0.000504023	0.000400349
KRAKEN_208224	1.99059	2.54e-06	Pseudomonadota	Gammaproteobacteria	Enterobacterales	Enterobacteriaceae	Enterobacter	Enterobacter_kobei	0.000318601	0.000377427	0.000362634	0.000266093	0.000500927	0.000554868	0.000561341	0.000216306	0.000394775	0.00104196	0.000311995	0.000410745	7.83e-05	0.000235989	0.000319826	0.00106506	0.000766032	0.000485439	0.000148242	0.000486359
KRAKEN_1705399	1.99034	0.000200523	Bacteroidota	Cytophagia	Cytophagales	Hymenobacteraceae	Hymenobacter	Hymenobacter_monticola	0.00485867	0.00577464	0.00462358	0.00957934	0.00616525	0.00735803	0.00640864	0.00312443	0.00598657	0.00236178	0.00530392	0.0230017	0.0032123	0.0136874	0.0205755	0.0017041	0.01115	0.00239483	0.00148242	0.0084874
KRAKEN_2986831	1.98957	5.02e-08	Bacteroidota	Flavobacteriia	Flavobacteriales	Flavobacteriaceae	Flavobacterium	Flavobacterium_sp.	0.000477902	0.000717112	0.000271975	0.000418146	0.000423861	0.000168873	0.000374227	0.000696987	0.000443635	0.000277857	0.000467993	0.00082149	0.00062679	0.000943956	0.000319826	0.000213012	0.000340459	0.000582527	0.0009191	0.000551301
KRAKEN_490	1.98941	2.66e-06	Pseudomonadota	Betaproteobacteria	Neisseriales	Neisseriaceae	Neisseria	Neisseria_sicca	0	0.000377427	0.000385298	0.000152053	0.000770656	0.000373932	0.000421006	0.000456647	0.000367127	0.000555713	0.000389994	0.00266984	0.000470093	0.000314652	0	0.000426025	0.000170229	0.000194176	0.000592968	0.000578369
KRAKEN_450	1.98835	0.000125166	Pseudomonadota	Gammaproteobacteria	Legionellales	Legionellaceae	Legionella	Legionella_longbeachae	0	0.000641627	0.000203981	0.000418146	0.000346795	0.000180935	0.000608119	0.000336477	0.00034201	0	0.00062399	0.00102686	0.000665964	0.000393315	0.000319826	0.000213012	0.000170229	0.000550164	0.000415077	0.000437844
KRAKEN_3023936	1.98245	7.46e-06	Bacteroidota	Saprospiria	Saprospirales	Saprospiraceae	Saprospira	Saprospira_sp.	0.000398252	0.000528398	0.000249311	0.000152053	0.00026973	0.000277434	0.000374227	0.000624885	0.000359286	6.95e-05	0.000857987	0.000410745	0.00062679	0.000865293	0.000213218	0.000106506	0.000255344	0.000323626	0.000592968	0.000432198
KRAKEN_332055	1.98187	1.36e-05	Pseudomonadota	Alphaproteobacteria	Sphingomonadales	Sphingomonadaceae	Sphingobium	Sphingobium_indicum	0.0171248	0.0207208	0.018449	0.0220097	0.023505	0.0223033	0.0233424	0.0145646	0.0202525	0.0521676	0.0283916	0.0115009	0.00556276	0.00755165	0.00778244	0.0370641	0.0322584	0.0206797	0.00895381	0.0211913
KRAKEN_1580	1.97859	1.14e-06	Bacillota	Bacilli	Lactobacillales	Lactobacillaceae	Levilactobacillus	Levilactobacillus_brevis	0.00207091	0.00173617	0.00913383	0.00707047	0.0051634	0.00504206	0.00708693	0.002115	0.00492734	0.0112532	0.00522592	0.00944714	0.00481845	0.00471978	0.00405113	0.00713591	0.00561757	0.0032039	0.00249046	0.00579634
KRAKEN_45243	1.97633	2.03e-07	Bacteroidota	Flavobacteriia	Flavobacteriales	Flavobacteriaceae	Capnocytophaga	Capnocytophaga_haemolytica	0.000398252	0.000490656	0.00029464	0.000532186	0.00026973	0.000277434	0.000327449	0.000648919	0.000404908	6.95e-05	0.000701989	0.00082149	0.000705139	0.000471978	0.000426435	0.000532531	0.000255344	0.000485439	0.000652264	0.000512211
KRAKEN_564064	1.97473	0.000250619	Bacteroidota	Cytophagia	Cytophagales	Cytophagaceae	Spirosoma	Spirosoma_rigui	0.00302671	0.00366105	0.00351301	0.0071465	0.0049322	0.00319652	0.0041165	0.00276392	0.00404455	0.000972498	0.00413394	0.01376	0.00235046	0.00928223	0.0148186	0.00202362	0.00468131	0.00135923	0.00246082	0.00558427
KRAKEN_2421	1.97465	1.57e-05	Thermotogota	Thermotogae	Thermotogales	Fervidobacteriaceae	Thermosipho	Thermosipho_africanus	0.000398252	0.000528398	0.00029464	0.00022808	0.000231197	0.000132686	0.000257281	0.000552783	0.000327915	0.000138928	0.000311995	0.000616118	0.00062679	0.000550641	0.000959479	0	0	0.000453077	0.000592968	0.000425
KRAKEN_1179672	1.97355	3.18e-09	Bacteroidota	Flavobacteriia	Flavobacteriales	Flavobacteriaceae	Flavobacterium	Flavobacterium_sp.	0.00119476	0.00128325	0.000362634	0.000836292	0.000577992	0.000373932	0.000842012	0.000769089	0.000779995	0.000208392	0.000701989	0.00184835	0.000940185	0.000865293	0.0012793	0.000426025	0.000851146	0.00139159	0.00127488	0.000978716
KRAKEN_2478552	1.97252	1.12e-07	Bacteroidota	Flavobacteriia	Flavobacteriales	Flavobacteriaceae	Flavobacterium	Flavobacterium_sp.	0.000716853	0.00083034	0.000339969	0.000646226	0.000577992	0.000313621	0.000257281	0.000624885	0.000538396	0.000138928	0.000389994	0.00164298	0.000822662	0.000314652	0.00106609	0.000958555	0.000255344	0.000711978	0.000800506	0.000710169
KRAKEN_2986834	1.97152	9.11e-08	Bacteroidota	Flavobacteriia	Flavobacteriales	Flavobacteriaceae	Flavobacterium	Flavobacterium_sp.	0.000318601	0.000490656	0.000317304	0.00022808	0.000655058	0.000217122	0.000514563	0.000552783	0.000411771	0.000138928	0.000233996	0.00102686	0.000195872	0.000629304	0.00138591	0.000532531	0.000425573	0.000485439	0.000652264	0.000570668
KRAKEN_360422	1.96851	2.8e-06	Bacillota	Clostridia	Eubacteriales	Clostridiaceae	Clostridium	Clostridium_tagluense	0.000955804	0.000641627	0.000339969	0.000646226	0.000423861	0.00015681	0.00030406	0.000793123	0.000532685	0.000208392	0.000233996	0.000616118	0.000744313	0.000707967	0.00106609	0.000426025	0.000936261	0.000776703	0.00109699	0.000681285
KRAKEN_2282170	1.96688	4.48e-09	Bacteroidota	Flavobacteriia	Flavobacteriales	Flavobacteriaceae	Kordia	Kordia_sp.	0.000477902	0.00083034	0.000521286	0.000608212	0.000346795	0.00036187	0.000421006	0.00088926	0.000557084	0.000208392	0.000233996	0.00143761	0.000979359	0.000550641	0.00106609	0.000745543	0.000510688	0.000582527	0.00121558	0.000753043
KRAKEN_2892442	1.96641	9.94e-06	Pseudomonadota	Gammaproteobacteria	Pseudomonadales	Pseudomonadaceae	Pseudomonas	Pseudomonas_sp.	0.000238951	0.000301942	0.000135988	0.00022808	0.000192664	0.000168873	0.000327449	0.00024034	0.000229286	0.000277857	0.000233996	0.000616118	0.000195872	0.000707967	0.000746261	0.000106506	0.000170229	0.00012945	8.89e-05	0.000327316
KRAKEN_1890302	1.96381	1.64e-10	Bacillota	Bacilli	Bacillales	Bacillaceae	Bacillus	Bacillus_wiedmannii	0.00135406	0.00177391	0.00058928	0.00110238	0.000770656	0.000385995	0.000842012	0.0010575	0.000984474	0.000486249	0.00101398	0.00246447	0.0016845	0.00117994	0.00181235	0.000852049	0.000851146	0.00119742	0.00103769	0.00125798
KRAKEN_1622118	1.96378	4.02e-07	Bacteroidota	Flavobacteriia	Flavobacteriales	Flavobacteriaceae	Lutibacter	Lutibacter_profundi	0.000159301	0.000679369	0.000181317	0.00022808	0.000346795	0.000192997	0.000350838	0.000408579	0.00031841	0	0.000311995	0.00143761	0.000548441	0.000314652	0.000213218	0.000213012	0.000170229	0.000517802	0.000563319	0.000429028
KRAKEN_2615203	1.96225	0.00144406	Bacteroidota	Cytophagia	Cytophagales	Hymenobacteraceae	Hymenobacter	Hymenobacter_baengnokdamensis	0.00167266	0.00275522	0.00183583	0.00262292	0.0024661	0.0028829	0.00273654	0.00134591	0.00228976	0.00118089	0.00132598	0.0082149	0.000901011	0.00464112	0.00628992	0.000319518	0.00859658	0.00110033	0.000296484	0.00328667
KRAKEN_398743	1.96016	1.69e-06	Bacteroidota	Flavobacteriia	Flavobacteriales	Flavobacteriaceae	Zunongwangia	Zunongwangia_profunda	0.00119476	0.000679369	0.000317304	0.000684239	0.000231197	0.000349808	0.000514563	0.00134591	0.000664643	0.000486249	0.000701989	0.000616118	0.0013711	0.00078663	0.00085287	0.000319518	0.000766032	0.000873791	0.00151207	0.000828637
KRAKEN_343874	1.95842	3.25e-08	Bacteroidota	Flavobacteriia	Flavobacteriales	Weeksellaceae	Empedobacter	Empedobacter_falsenii	0.00103546	0.000717112	0.000317304	0.000684239	0.000308262	0.000192997	0.000491173	0.000456647	0.000525399	0.000138928	0.000389994	0.000616118	0.000705139	0.00078663	0.00085287	0.000852049	0.000510688	0.000453077	0.0009191	0.000622459
KRAKEN_2829812	1.95776	1.06e-06	Bacteroidota	Bacteroidia	Bacteroidales	Dysgonomonadaceae	Proteiniphilum	Proteiniphilum_propionicum	0.000637203	0.000868083	0.000385298	0.000646226	0.00026973	0.000277434	0.000280671	0.00088926	0.000531738	0.000138928	0.000701989	0.00102686	0.00062679	0.000707967	0.0012793	0.000106506	0.000851146	0.000420714	0.00115629	0.00070165
KRAKEN_2999067	1.95745	0.000198194	Bacteroidota	Cytophagia	Cytophagales	Hymenobacteraceae	Hymenobacter	Hymenobacter_canadensis	0.00230986	0.00215134	0.00226646	0.00304106	0.00273583	0.00331714	0.00313415	0.002115	0.00263386	0.000972498	0.000935986	0.00492894	0.000979359	0.00338251	0.00501061	0.000852049	0.0192359	0.000873791	0.00103769	0.00382094
KRAKEN_633	1.9554	1.53e-08	Pseudomonadota	Gammaproteobacteria	Enterobacterales	Yersiniaceae	Yersinia	Yersinia_pseudotuberculosis	0.000477902	0.000566141	0.000249311	0.000418146	0.000192664	0.000217122	0.00030406	0.000480681	0.000363253	0.000138928	0.000467993	0.000205373	0.000509267	0.000314652	0.000639653	0.000319518	0.000851146	0.000355989	0.000504023	0.000430654
KRAKEN_109790	1.95525	0.000336972	Bacillota	Bacilli	Lactobacillales	Lactobacillaceae	Lactobacillus	Lactobacillus_jensenii	0.00127441	0.000339685	0.000226646	0.000266093	0.00026973	0.000120623	4.68e-05	0.000600851	0.000393104	0.000138928	0.000311995	0.00082149	0.000861836	0.00102262	0.000639653	0.000106506	0.000340459	0.000291264	0.000622616	0.000515737
KRAKEN_1908341	1.95483	1.01e-05	Bacteroidota	Flavobacteriia	Flavobacteriales	Flavobacteriaceae	Polaribacter	Polaribacter_litorisediminis	7.97e-05	0.000641627	0.000226646	0.000532186	0.000192664	0.000277434	0.00030406	0.000456647	0.000338871	0.000138928	0.000155998	0.000410745	0.000744313	0.000471978	0.000106609	0.000213012	0.000595802	0.000550164	0.00074121	0.000412876
KRAKEN_999	1.95106	5.66e-09	Bacteroidota	Cytophagia	Cytophagales	Bernardetiaceae	Bernardetia	Bernardetia_litoralis	0.00119476	0.00083034	0.000702603	0.000836292	0.000539459	0.000446306	0.000514563	0.00110557	0.000771236	0.000625177	0.000779988	0.00143761	0.00105771	0.000550641	0.000746261	0.000958555	0.000766032	0.000906153	0.00168996	0.000951808
KRAKEN_1638	1.94778	1.97e-06	Bacillota	Bacilli	Bacillales	Listeriaceae	Listeria	Listeria_ivanovii	0.000318601	0.000641627	0.000271975	0.00022808	0.000308262	9.65e-05	0.000210503	0.000336477	0.000301503	0.000208392	0.000467993	0.000616118	0.000587616	0.000314652	0.000213218	0.000106506	0.000425573	0.000355989	0.000296484	0.000359254
KRAKEN_3042315	1.94025	6.17e-09	Bacteroidota	Flavobacteriia	Flavobacteriales	Weeksellaceae	Chryseobacterium	Chryseobacterium_sp.	0.000716853	0.000566141	0.000203981	0.000418146	0.000308262	0.000241247	0.000397617	0.000264374	0.000389578	0.000208392	0.000545992	0.000616118	0.000470093	0.000235989	0.000746261	0.000426025	0.000170229	0.000388351	0.000563319	0.000437077
KRAKEN_459526	1.93993	7.26e-09	Bacteroidota	Flavobacteriia	Flavobacteriales	Flavobacteriaceae	Flavobacterium	Flavobacterium_anhuiense	0.000955804	0.00237779	0.000747932	0.000950332	0.00119452	0.000639304	0.00147352	0.00124977	0.00119862	0.000416785	0.000701989	0.0022591	0.00317312	0.00117994	0.00159913	0.00223663	0.000936261	0.000841428	0.00154172	0.00148861
KRAKEN_1308	1.93931	9.99e-06	Bacillota	Bacilli	Lactobacillales	Streptococcaceae	Streptococcus	Streptococcus_thermophilus	0.00143371	0.00117003	0.00423828	0.00437153	0.00308262	0.00507824	0.00500529	0.00814754	0.0040659	0.00652963	0.00421193	0.00575043	0.00266386	0.00464112	0.00746261	0.00745543	0.00519199	0.00359225	0.00293519	0.00504344
KRAKEN_2890321	1.93812	4.21e-06	Pseudomonadota	Alphaproteobacteria	Sphingomonadales	Sphingomonadaceae	Sphingomonas	Sphingomonas_radiodurans	0.0151336	0.016871	0.018041	0.025887	0.0191123	0.019927	0.0235997	0.0176891	0.0195326	0.0500836	0.0273776	0.0082149	0.00615038	0.0104622	0.0123666	0.0272656	0.0290241	0.0148544	0.017878	0.0203677
KRAKEN_314282	1.93733	1.63e-07	Pseudomonadota	Gammaproteobacteria	Alteromonadales	Psychromonadaceae	Psychromonas	Psychromonas_sp.	0.000318601	0.000528398	0.000226646	0.000190066	0.000154131	0.000241247	0.000210503	0.000432613	0.000287776	0.000277857	0.000155998	0.00082149	0.000509267	0.000393315	0.000426435	0.000106506	0	0.000485439	0.000385429	0.000356174
KRAKEN_584609	1.93705	2.25e-05	Bacteroidota	Flavobacteriia	Flavobacteriales	Flavobacteriaceae	Tenacibaculum	Tenacibaculum_jejuense	0.000159301	0.000717112	0.000407963	0.000342119	0.000308262	9.65e-05	0.000421006	0.000696987	0.000393656	0.000138928	0.00062399	0.000205373	0.000587616	0.000629304	0.000213218	0.000319518	0.000340459	0.000517802	0.000978397	0.000455461
KRAKEN_2861285	1.92937	0.00014464	Pseudomonadota	Alphaproteobacteria	Caulobacterales	Caulobacteraceae	Brevundimonas	Brevundimonas_sp.	0.0217446	0.0190601	0.0178597	0.0494173	0.0292079	0.038117	0.0395512	0.0301868	0.030643	0.0708534	0.065051	0.0131438	0.0096369	0.0117208	0.0110873	0.0262005	0.0281729	0.0201619	0.0413595	0.0297388
KRAKEN_2937786	1.92891	2.47e-07	Bacteroidota	Flavobacteriia	Flavobacteriales	Flavobacteriaceae	Seonamhaeicola	Seonamhaeicola_sp.	0.000159301	0.000603884	0.000226646	0.000494173	0.000231197	0.00020506	0.000350838	0.000576817	0.00035599	0.000277857	0.000311995	0.00082149	0.000548441	0.000393315	0.000533044	0	0.000340459	0.000776703	0.000415077	0.000441838
KRAKEN_101385	1.92884	1.88e-08	Bacteroidota	Flavobacteriia	Flavobacteriales	Flavobacteriaceae	Aequorivita	Aequorivita_sublithincola	0.000477902	0.000452913	0.000271975	0.000266093	0.000462394	0.000313621	0.000280671	0.000672953	0.000399815	0.000416785	0.000155998	0.00143761	0.00062679	0.000550641	0.000746261	0.000106506	0.000170229	0.000420714	0.000681913	0.000531345
KRAKEN_680	1.92794	5.67e-09	Pseudomonadota	Gammaproteobacteria	Vibrionales	Vibrionaceae	Vibrio	Vibrio_campbellii	0.00103546	0.000264199	0.000249311	0.000418146	0.000655058	0.000458369	0.00058473	0.000624885	0.000536269	0.000277857	0.000701989	0.000205373	0.000861836	0.00078663	0.000533044	0.000639037	0.000425573	0.000550164	0.000800506	0.000578201
KRAKEN_138851	1.92686	1.98e-10	Spirochaetota	Spirochaetia	Spirochaetales	Treponemataceae	Treponema	Treponema_parvum	0.000477902	0.000490656	0.000385298	0.000190066	0.000346795	0.000313621	0.000444395	0.000408579	0.000382164	0	0.000311995	0.00184835	0.00062679	0.000314652	0.000426435	0.000532531	0.000340459	0.000388351	0.000504023	0.000529359
KRAKEN_1828	1.92613	0.000811346	Actinomycetota	Actinomycetes	Mycobacteriales	Nocardiaceae	Rhodococcus	Rhodococcus_fascians	0.0185585	0.0194753	0.0177917	0.0196529	0.0341401	0.0212297	0.0247692	0.0135312	0.0211436	0.00340374	0.0140398	0.0141707	0.00654212	0.0577386	0.134434	0.00596434	0.0182145	0.00453077	0.00486233	0.0263901
KRAKEN_76335	1.92612	4.28e-07	Cyanobacteriota	Cyanophyceae	Nostocales	Nostocaceae	Nostoc	Nostoc_sp.	0.0011151	0.000717112	0.000407963	0.00155854	0.000500927	0.000494556	0.00030406	0.000696987	0.000724407	0.000138928	0.000389994	0.00205373	0.00117523	0.000707967	0.00181235	0.000426025	0.00119161	0.000906153	0.000859803	0.000966178
KRAKEN_3026433	1.92481	3.19e-05	Bacillota	Bacilli	Bacillales	Paenibacillaceae	Paenibacillus	Paenibacillus_marchantiae	0	0.000490656	0.00029464	0.000266093	0.000539459	0.000265371	0.000280671	0.000336477	0.000309171	0.000208392	0.000233996	0.000205373	0.000156698	0.000471978	0.000426435	0.000213012	0.000340459	0.00113269	8.89e-05	0.000347794
KRAKEN_2546360	1.92335	1.58e-07	Cyanobacteriota	Cyanophyceae	Chroococcales	Aphanothecaceae	Crocosphaera	Crocosphaera_subtropica	0.000557553	0.000566141	0.000407963	0.000494173	0.000308262	0.000265371	0.000350838	0.000648919	0.000449903	0.000277857	0.000467993	0.00143761	0.000470093	0.000629304	0.00085287	0.000319518	0.000255344	0.000453077	0.000770858	0.000593452
KRAKEN_482564	1.91775	0.00299024	Cyanobacteriota	Cyanophyceae	Oscillatoriales	Oscillatoriaceae	Oscillatoria	Oscillatoria_nigro-viridis	0.00135406	0.00271748	0.00131455	0.0011404	0.00208077	0.00127861	0.00385922	0.00273988	0.00206062	0.000764105	0.000155998	0.0338865	0.000861836	0.00110128	0.000426435	0.00117157	0.00144695	0.00122978	0.000711561	0.0041756
KRAKEN_1170699	1.91459	6.8e-09	Bacteroidota	Flavobacteriia	Flavobacteriales	Flavobacteriaceae	Galbibacter	Galbibacter_sp.	0.000637203	0.000528398	0.000385298	0.000380133	0.000192664	0.000373932	0.000374227	0.000336477	0.000401042	6.95e-05	0.00062399	0.00102686	0.000587616	0.000471978	0.000639653	0.000426025	8.51e-05	0.000550164	0.000355781	0.000483667
KRAKEN_2932250	1.91412	0.000481368	Bacteroidota	Cytophagia	Cytophagales	Hymenobacteraceae	Hymenobacter	Hymenobacter_sp.	0.00406217	0.00517076	0.00453292	0.00942729	0.0072827	0.00657397	0.00673609	0.00264374	0.00580371	0.00291749	0.00538192	0.0190996	0.00262468	0.0106195	0.0192962	0.00106506	0.0112351	0.00223302	0.00166031	0.0076133
KRAKEN_342950	1.91392	2.88e-06	Pseudomonadota	Gammaproteobacteria	Alteromonadales	Shewanellaceae	Parashewanella	Parashewanella_spongiae	0.000477902	0.000339685	0.000362634	0.000304106	0.000539459	0.00020506	0.000163724	0.000312443	0.000338127	0.000208392	0.000311995	0.00164298	0.000430918	0.000550641	0.000319826	0.000852049	0	0.000226538	0.00017789	0.000472123
KRAKEN_1796616	1.90851	3.02e-08	Bacillota	Clostridia	Eubacteriales	Lachnospiraceae	Blautia	Blautia_pseudococcoides	0.000159301	0.000226456	0.000475957	0.000418146	0.000385328	0.00020506	0.000467784	0.000480681	0.000352339	0.000138928	0.000545992	0.000616118	0.000509267	0.000550641	0.000319826	0.000426025	0.000425573	0.000355989	0.000504023	0.000439238
KRAKEN_266748	1.90497	4.6e-07	Bacteroidota	Flavobacteriia	Flavobacteriales	Weeksellaceae	Kaistella	Kaistella_antarctica	0.000716853	0.00041517	0.000203981	0.000152053	0.000346795	0.000253309	0.000350838	0.000336477	0.000346935	0.000208392	0.000311995	0.00082149	0.000548441	0.000314652	0.000426435	0.000106506	0.000255344	0.000355989	0.000592968	0.000394221
KRAKEN_2898433	1.90363	3.86e-06	Pseudomonadota	Alphaproteobacteria	Sphingomonadales	Sphingomonadaceae	Sphingomonas	Sphingomonas_sp.	0.0134609	0.0207963	0.0171118	0.022808	0.0254317	0.0240764	0.0256346	0.0181217	0.0209302	0.0470272	0.0288596	0.0110901	0.00748231	0.00943956	0.00735601	0.0302477	0.0332798	0.0184467	0.0173443	0.0210573
KRAKEN_2795488	1.90072	2.63e-06	Actinomycetota	Actinomycetes	Micrococcales	Microbacteriaceae	Curtobacterium	Curtobacterium_sp.	0.00852259	0.00973763	0.02203	0.0080208	0.0113672	0.0137511	0.0126302	0.0156942	0.0127192	0.00347321	0.00795588	0.0119116	0.0118698	0.00747298	0.0114071	0.0403658	0.0243428	0.0066667	0.0243117	0.0149778
KRAKEN_1405	1.9003	8.36e-09	Bacillota	Bacilli	Bacillales	Bacillaceae	Bacillus	Bacillus_mycoides	0.00199126	0.0030949	0.000951913	0.00152053	0.00277436	0.000904675	0.00203486	0.00223517	0.00193846	0.00131982	0.00148198	0.0127331	0.00188037	0.00196657	0.00234539	0.00117157	0.00161718	0.00194176	0.00174925	0.0028207
KRAKEN_2713414	1.89782	2.05e-08	Bacteroidota	Flavobacteriia	Flavobacteriales	Weeksellaceae	Chryseobacterium	Chryseobacterium_sp.	0.000955804	0.00128325	0.00058928	0.000684239	0.000385328	0.000337745	0.000257281	0.000745055	0.000654748	0.000277857	0.000545992	0.00143761	0.00121441	0.000629304	0.0011727	0.000426025	0.000680917	0.00061489	0.000978397	0.000797809
KRAKEN_96345	1.89605	8.63e-07	Bacteroidota	Flavobacteriia	Flavobacteriales	Flavobacteriaceae	Flavobacterium	Flavobacterium_psychrophilum	0.00230986	0.000981311	0.00054395	0.000950332	0.000462394	0.000349808	0.000537952	0.0012017	0.000917164	0.000625177	0.000935986	0.0022591	0.00109688	0.000943956	0.000533044	0.00106506	0.00102138	0.000809065	0.00198644	0.00112761
KRAKEN_2320868	1.89542	1.76e-05	Bacillota	Clostridia	Eubacteriales	Clostridiaceae	Clostridium	Clostridium_manihotivorum	0.000557553	0.000943569	0.000249311	0.000380133	0.000308262	8.44e-05	0.000397617	0.000528749	0.000431199	0.000138928	0.000311995	0.000205373	0.00109688	0.000235989	0.000639653	0.000319518	0.000510688	0.000355989	0.000978397	0.000479341
KRAKEN_134537	1.88839	5.95e-05	Pseudomonadota	Betaproteobacteria	Burkholderiales	Burkholderiaceae	Paraburkholderia	Paraburkholderia_fungorum	0.244845	0.146932	4.03305	0.639915	0.743645	2.13829	0.662663	0.792715	1.17526	1.20117	0.684283	2.77458	1.10813	1.579	1.71182	1.95524	1.77021	0.892432	0.760392	1.44373
KRAKEN_2976127	1.88819	6.55e-09	Bacteroidota	Flavobacteriia	Flavobacteriales	Flavobacteriaceae	Maribacter	Maribacter_litopenaei	0.000238951	0.000603884	0.00029464	0.000380133	0.000231197	0.000289496	0.00030406	0.000432613	0.000346872	0.000208392	0.000311995	0.000410745	0.000313395	0.000550641	0.000426435	0.000106506	0.000510688	0.000388351	0.000711561	0.000393871
KRAKEN_2069432	1.88813	8.23e-05	Bacteroidota	Flavobacteriia	Flavobacteriales	Flavobacteriaceae	Tamlana	Tamlana_carrageenivorans	0.000796504	0.00041517	0.000271975	0.000418146	0.000500927	0.000192997	0.000140335	0.000552783	0.000411105	6.95e-05	0.000701989	0.000205373	0.000822662	0.000393315	0.000213218	0.000852049	0.000510688	0.000161813	0.000563319	0.000449393
KRAKEN_729	1.8875	8.61e-12	Pseudomonadota	Gammaproteobacteria	Pasteurellales	Pasteurellaceae	Haemophilus	Haemophilus_parainfluenzae	0.00127441	0.000792598	0.000747932	0.000988345	0.00119452	0.000530743	0.00140335	0.00117767	0.0010137	0.000625177	0.00124798	0.00184835	0.000979359	0.00125861	0.000746261	0.00138458	0.00178741	0.00106797	0.00112664	0.00120723
KRAKEN_1917830	1.88682	4.89e-05	Spirochaetota	Spirochaetia	Leptospirales	Leptospiraceae	Leptospira	Leptospira_kobayashii	0.000557553	0.000301942	0.000158652	0.000190066	0.000308262	0.000265371	0.000187114	0.000600851	0.000321226	0	0.000155998	0.00102686	0.000705139	0.000235989	0.000319826	0.000213012	0.000170229	0.000550164	0.000652264	0.000402948
KRAKEN_1284	1.88631	7.13e-05	Bacillota	Bacilli	Bacillales	Staphylococcaceae	Staphylococcus	Staphylococcus_hyicus	0.000398252	0.000264199	0.000271975	0.00022808	0.000231197	6.03e-05	0.000233892	0.000480681	0.000271072	6.95e-05	7.8e-05	0.00102686	0.000587616	0.000707967	0.000213218	0.000213012	0.000255344	0.000226538	0.000326132	0.000370419
KRAKEN_1358	1.88615	1.17e-05	Bacillota	Bacilli	Lactobacillales	Streptococcaceae	Lactococcus	Lactococcus_lactis	0.00215056	0.00192488	0.000906584	0.0014445	0.00173398	0.00135098	0.00128641	0.00314846	0.00174329	0.000555713	0.00163798	0.00390208	0.00379992	0.0021239	0.00191896	0.00106506	0.00246832	0.00200648	0.00278695	0.00222654
KRAKEN_484770	1.88474	2.44e-07	Bacillota	Negativicutes	Selenomonadales	Sporomusaceae	Pelosinus	Pelosinus_sp.	0.000318601	0.000377427	0.000475957	0.000456159	0.00026973	0.00020506	0.000257281	0.000672953	0.000379146	0.000208392	0.000311995	0.00102686	0.000783488	0.000550641	0.000533044	0.000532531	0.000170229	0.000388351	0.000415077	0.000492061
KRAKEN_2998077	1.88419	2.36e-07	Bacillota	Bacilli	Bacillales	Bacillaceae	Lysinibacillus	Lysinibacillus_sp.	0.000477902	0.000792598	0.000430627	0.000494173	0.000346795	0.000132686	0.000444395	0.000408579	0.000440969	0.000277857	0.000467993	0.00164298	0.00062679	0.00078663	0.000426435	0.000319518	0.000340459	0.000420714	0.000355781	0.000566516
KRAKEN_1303	1.88254	1.18e-07	Bacillota	Bacilli	Lactobacillales	Streptococcaceae	Streptococcus	Streptococcus_oralis	0.00119476	0.000490656	0.000725267	0.000760265	0.00127158	0.000494556	0.00116946	0.00173045	0.000979624	0.000625177	0.000701989	0.00472357	0.00148863	0.00110128	0.00106609	0.000852049	0.00119161	0.000776703	0.00133418	0.00138613
KRAKEN_1191912	1.88078	2.26e-06	Bacteroidota	Flavobacteriia	Flavobacteriales	Flavobacteriaceae	Aquimarina	Aquimarina_sp.	0.00103546	0.00041517	0.000317304	0.000304106	0.00026973	0.00015681	0.000257281	0.000648919	0.000425597	0.000277857	0.000233996	0.00143761	0.000665964	0.000707967	0.000426435	0.000319518	0.000255344	0.000420714	0.000622616	0.000536802
KRAKEN_2696063	1.88037	2.64e-09	Bacillota	Clostridia	Eubacteriales	Lachnospiraceae	Anaerocolumna	Anaerocolumna_sedimenticola	0.000796504	0.000943569	0.000362634	0.000836292	0.000693591	0.000422182	0.00030406	0.000648919	0.000625969	0.000277857	0.000467993	0.00184835	0.000861836	0.000865293	0.00085287	0.000426025	0.000425573	0.000776703	0.000800506	0.000760301
KRAKEN_85698	1.87989	2.98e-15	Pseudomonadota	Betaproteobacteria	Burkholderiales	Alcaligenaceae	Achromobacter	Achromobacter_xylosoxidans	0.0735969	0.071296	0.13499	0.133693	0.140028	0.125111	0.135774	0.100871	0.11442	0.136566	0.0858767	0.232482	0.0993854	0.144032	0.144562	0.154753	0.183082	0.0718774	0.103028	0.135564
KRAKEN_2804758	1.87986	3.93e-07	Actinomycetota	Actinomycetes	Micrococcales	Microbacteriaceae	Curtobacterium	Curtobacterium_sp.	0.00788539	0.0121154	0.0212367	0.00752663	0.00959467	0.011797	0.00935568	0.0140359	0.0116934	0.0036816	0.0067859	0.0207426	0.00987194	0.00763031	0.0097014	0.0354665	0.0189806	0.00676379	0.0209318	0.0140556
KRAKEN_1850252	1.87797	3e-05	Bacteroidota	Flavobacteriia	Flavobacteriales	Flavobacteriaceae	Tenacibaculum	Tenacibaculum_todarodis	0.000477902	0.000452913	0.000249311	0.000380133	0.000385328	3.62e-05	0.000233892	0.000480681	0.000337045	0.000138928	0.000233996	0.00082149	0.000665964	0.000471978	0.000533044	0.000106506	8.51e-05	0.000420714	0.000563319	0.000404104
KRAKEN_191026	1.87665	1.87e-07	Thermodesulfobacteriota	Desulfovibrionia	Desulfovibrionales	Desulfovibrionaceae	Maridesulfovibrio	Maridesulfovibrio_hydrothermalis	0.000318601	0.000528398	0.00054395	0.00022808	0.000154131	0.000289496	0.000280671	0.000528749	0.00035901	0.000416785	0.000233996	0.00082149	0.000430918	0.000629304	0.000746261	0.000106506	0.000340459	0.000388351	0.000474374	0.000458844
KRAKEN_2884832	1.87562	6.7e-06	Bacillota	Bacilli	Bacillales	Bacillaceae	Bacillus	Bacillus_sp.	0.000477902	0.000490656	9.07e-05	0.000190066	0.00026973	0.000144748	0.000327449	0.000216306	0.000275945	0.000138928	0.000155998	0.000616118	0.000195872	0.000235989	0.000106609	0.000639037	0.000510688	0.000355989	0.000266835	0.000322206
KRAKEN_1685010	1.87482	7.97e-09	Bacteroidota	Flavobacteriia	Flavobacteriales	Weeksellaceae	Chryseobacterium	Chryseobacterium_glaciei	0.000477902	0.00109454	0.000521286	0.000532186	0.000423861	0.000289496	0.000280671	0.000600851	0.000527599	0.000347321	0.000311995	0.000616118	0.000861836	0.000707967	0.00106609	0.000532531	0.000340459	0.000485439	0.000800506	0.000607026
KRAKEN_182710	1.87475	0.000153009	Bacillota	Bacilli	Bacillales	Bacillaceae	Oceanobacillus	Oceanobacillus_iheyensis	0.000398252	0.000490656	0.000113323	0.000494173	3.85e-05	0.000132686	0.000327449	0.000841191	0.000354529	0.000138928	0.000311995	0.000410745	0.000705139	0.000393315	0.000533044	0.000106506	0.000425573	0.000485439	0.000830155	0.000434084
KRAKEN_2682810	1.87345	2.07e-08	Bacillota	Clostridia	Halanaerobiales	Halanaerobiaceae	Iocasia	Iocasia_fonsfrigidae	0.00127441	0.000641627	0.000498621	0.000418146	0.00026973	0.000289496	0.000678287	0.000672953	0.000592908	0.000208392	0.000545992	0.00164298	0.000861836	0.000943956	0.000319826	0.000532531	0.000766032	0.000517802	0.000830155	0.00071695
KRAKEN_1632865	1.87139	0.000139753	Planctomycetota	Planctomycetia	Pirellulales	Pirellulaceae	Pirellula	Pirellula_sp.	0.00430112	0.00788823	0.00453292	0.00669034	0.00786069	0.00705647	0.00675948	0.00507118	0.00627005	0.00291749	0.00842387	0.00636655	0.00203707	0.00196657	0.00298505	0.0052188	0.00502176	0.0257283	0.00198644	0.00626519
KRAKEN_2283194	1.86562	8.73e-06	Bacillota	Bacilli	Bacillales	Planococcaceae	Sporosarcina	Sporosarcina_sp.	7.97e-05	0.000717112	0.000385298	0.000570199	0.000346795	0.000168873	0.000444395	0.000288409	0.000375098	0.000277857	0.000233996	0.00082149	0.000940185	0.000550641	0	0.000319518	0	0.000323626	0.000770858	0.000423817
KRAKEN_28037	1.86492	0.000108546	Bacillota	Bacilli	Lactobacillales	Streptococcaceae	Streptococcus	Streptococcus_mitis	0.00159301	0.000339685	0.00111056	0.000380133	0.00138718	0.00077199	0.00142674	0.00386948	0.00135985	0.00138928	0.000779988	0.00287522	0.000470093	0.00291053	0.00309166	0.00138458	0.00102138	0.000873791	0.0036764	0.00184729
KRAKEN_1522	1.85869	6.58e-09	Bacillota	Erysipelotrichia	Erysipelotrichales	Coprobacillaceae	Thomasclavelia	[Clostridium]_innocuum	0.000637203	0.000528398	0.000203981	0.000342119	0.000385328	0.000398057	0.000397617	0.000552783	0.000430686	6.95e-05	0.000701989	0.00123223	0.000352569	0.000550641	0.000533044	0.000426025	0.000766032	0.000388351	0.000385429	0.000540582
KRAKEN_562	1.85851	1.09e-07	Pseudomonadota	Gammaproteobacteria	Enterobacterales	Enterobacteriaceae	Escherichia	Escherichia_coli	0.0126644	0.00717112	0.00410229	0.00615815	0.00558726	0.00427007	0.00479479	0.0055759	0.0062905	0.00555713	0.00499192	0.0423067	0.00548441	0.00471978	0.0110873	0.00255615	0.00510688	0.00391588	0.00518847	0.00909147
KRAKEN_70799	1.85568	6.92e-08	Cyanobacteriota	Cyanophyceae	Nostocales	Aphanizomenonaceae	Nodularia	Nodularia_spumigena	0.000477902	0.000528398	0.000317304	0.000608212	0.000423861	0.000217122	0.000327449	0.000504715	0.00042562	0.000555713	0.000233996	0.00143761	0.000430918	0.000943956	0.000213218	0.000639037	0.000255344	0.000291264	0.000415077	0.000541613
KRAKEN_2704140	1.85365	1.53e-07	Bacteroidota	Flavobacteriia	Flavobacteriales	Flavobacteriaceae	Flavobacterium	Flavobacterium_bizetiae	0.000796504	0.000943569	0.000203981	0.000684239	0.000500927	0.000325683	0.000514563	0.000721021	0.000586311	0.000277857	0.000857987	0.00143761	0.000861836	0.000550641	0.000533044	0.000213012	0.000680917	0.000679615	0.000681913	0.000677443
KRAKEN_64104	1.85263	7.8e-09	Bacillota	Bacilli	Bacillales	Bacillaceae	Bacillus	Bacillus_pseudomycoides	0.0011151	0.00143422	0.000566615	0.000988345	0.00111745	0.00036187	0.000865401	0.00117767	0.000953335	0.000347321	0.00116998	0.00164298	0.00113606	0.00102262	0.00149252	0.00117157	0.000766032	0.00110033	0.00109699	0.00109464
KRAKEN_2932253	1.8467	0.000288085	Bacteroidota	Cytophagia	Cytophagales	Hymenobacteraceae	Hymenobacter	Hymenobacter_sp.	0.000477902	0.000981311	0.000385298	0.00125444	0.000655058	0.000651366	0.000701676	0.000384545	0.000686449	0.000625177	0.000389994	0.00184835	0.000509267	0.000865293	0.00255861	0.000319518	0.00136183	0.000355989	0	0.000883404
KRAKEN_2570561	1.84498	2.25e-05	Bacteroidota	Flavobacteriia	Flavobacteriales	Flavobacteriaceae	Psychroserpens	Psychroserpens_sp.	0.000398252	0.000603884	0.000203981	0.00022808	0.00026973	7.24e-05	0.000280671	0.000504715	0.000320214	0.000138928	0.000233996	0.000410745	0.000509267	0.000629304	0.000533044	0.000106506	8.51e-05	0.000453077	0.000474374	0.000357434
KRAKEN_89059	1.8444	1.19e-05	Bacillota	Bacilli	Lactobacillales	Lactobacillaceae	Ligilactobacillus	Ligilactobacillus_acidipiscis	0.000637203	0.000528398	0.000135988	0.000190066	0.000192664	0.000289496	0.000233892	0.000360511	0.000321027	6.95e-05	0.000389994	0.00082149	0.000470093	0.000471978	0	0.000213012	0.000425573	0.000291264	0.000474374	0.000362728
KRAKEN_2830782	1.84107	1.23e-05	Bacteroidota	Flavobacteriia	Flavobacteriales	Flavobacteriaceae	Flavobacterium	Flavobacterium_sp.	0.000716853	0.000452913	0.000113323	0.000494173	0.000231197	0.000277434	0.000397617	0.000648919	0.000416554	0.000277857	0.000467993	0.000410745	0.000665964	0.000393315	0.000426435	0.000852049	0.000340459	0.000258901	0.000563319	0.000465704
KRAKEN_1549858	1.84064	3.49e-07	Pseudomonadota	Alphaproteobacteria	Sphingomonadales	Sphingomonadaceae	Sphingomonas	Sphingomonas_taxi	0.0162487	0.0204188	0.0288294	0.0238343	0.0238133	0.0242694	0.0236699	0.021919	0.0228754	0.0409838	0.0299515	0.0151976	0.00560194	0.0220256	0.0364602	0.0208752	0.0268111	0.013657	0.0240745	0.0235639
KRAKEN_1793722	1.83978	2.83e-07	Actinomycetota	Actinomycetes	Micrococcales	Microbacteriaceae	Curtobacterium	Curtobacterium_sp.	0.0101952	0.0135874	0.0250217	0.014217	0.0145269	0.0177799	0.014665	0.0184101	0.0160504	0.00472356	0.00920386	0.0244393	0.012575	0.0102262	0.0188698	0.0442	0.0312371	0.00779939	0.0241041	0.0187378
KRAKEN_33968	1.83878	2.82e-05	Bacillota	Bacilli	Lactobacillales	Lactobacillaceae	Leuconostoc	Leuconostoc_pseudomesenteroides	0.00151336	0.00135874	0.00847656	0.00824888	0.00304409	0.00429419	0.00463106	0.0046626	0.00452869	0.00993337	0.00257396	0.00513431	0.00438753	0.00582106	0.0072494	0.0070294	0.00434085	0.00275082	0.00201609	0.00512368
KRAKEN_1124835	1.83776	1.83e-07	Bacteroidota	Flavobacteriia	Flavobacteriales	Weeksellaceae	Chryseobacterium	Chryseobacterium_carnipullorum	0.000238951	0.00083034	0.000339969	0.000418146	0.000732123	0.000410119	0.000187114	0.000769089	0.000490731	0.000138928	0.000233996	0.00123223	0.000744313	0.000943956	0.000639653	0.000426025	0.000510688	0.000323626	0.000889452	0.000608287
KRAKEN_291644	1.83646	4.74e-08	Bacteroidota	Bacteroidia	Bacteroidales	Bacteroidaceae	Bacteroides	Bacteroides_salyersiae	0.00159301	0.000905826	0.000566615	0.000456159	0.000693591	0.000494556	0.00058473	0.000793123	0.000760951	6.95e-05	0.000701989	0.00123223	0.000940185	0.00078663	0.00149252	0.000532531	0.000425573	0.000970878	0.00130453	0.000845657
KRAKEN_2892541	1.83609	6.96e-08	Bacillota	Bacilli	Bacillales	Bacillaceae	Lysinibacillus	Lysinibacillus_sp.	0.000955804	0.000792598	0.000339969	0.000494173	0.000231197	0.000180935	0.000444395	0.000192272	0.000453918	0.000208392	0.000389994	0.00082149	0.000548441	0.000471978	0.000639653	0.000319518	0.000425573	0.000453077	0.000533671	0.000481179
KRAKEN_2934315	1.8327	6.99e-06	Bacillota	Clostridia	Eubacteriales	Lachnospiraceae	Anaeropeptidivorans	Anaeropeptidivorans_aminofermentans	0.000477902	0.000301942	0.000249311	0.000684239	0.000192664	0.000192997	0.000491173	0.000504715	0.000386868	0.000208392	0.000311995	0.000205373	0.000548441	0.000393315	0.000213218	0.000319518	0.000595802	0.00074434	0.000533671	0.000407407
KRAKEN_65093	1.83235	3.01e-05	Cyanobacteriota	Cyanophyceae	Chroococcales	Aphanothecaceae	Halothece	Halothece_sp.	0.000637203	0.000754855	0.000181317	0.000304106	0.000192664	0.00020506	0.000280671	0.000432613	0.000373561	6.95e-05	0.000389994	0.00082149	0.000665964	7.87e-05	0.000319826	0.000319518	0.000340459	0.000582527	0.000533671	0.000412165
KRAKEN_2689110	1.83207	3.38e-07	Pseudomonadota	Betaproteobacteria	Burkholderiales	Burkholderiaceae	Polynucleobacter	Polynucleobacter_sp.	0.000398252	0.000528398	0.000362634	0.000304106	0.000577992	0.000325683	0.000233892	0.000528749	0.000407463	0.000416785	0.000545992	0.00143761	0.000313395	0.000471978	0.000213218	0.000319518	0	0.000291264	0.000859803	0.000486956
KRAKEN_1855823	1.82943	8.11e-06	Bacillota	Bacilli	Bacillales	Staphylococcaceae	Macrococcus	Macrococcus_canis	0.000796504	0.000603884	0.000226646	0.000380133	0.000346795	0.000180935	0.000374227	0.000528749	0.000429734	0.000277857	0.000545992	0.000410745	0.000822662	0.000629304	0.000533044	0.000532531	0.000255344	0.000453077	0.000148242	0.00046088
KRAKEN_1617283	1.82916	5.23e-05	Bacteroidota	Flavobacteriia	Flavobacteriales	Flavobacteriaceae	Flavobacterium	Flavobacterium_nitrogenifigens	0.000557553	0.00120777	0.000566615	0.000570199	0.000655058	6.03e-05	0.000350838	0.000456647	0.000553122	6.95e-05	0.000701989	0.00246447	0.000665964	0.000707967	0.000426435	0.000106506	0.000425573	0.000485439	0.000889452	0.00069433
KRAKEN_92172	1.82899	9.78e-07	Pseudomonadota	Gammaproteobacteria	Vibrionales	Vibrionaceae	Vibrio	Vibrio_aerogenes	0.000238951	0.00041517	6.8e-05	0.000266093	0.000346795	0.000313621	0.000444395	0.000576817	0.00033373	0.000347321	0.000233996	0.000205373	0.000352569	0.000629304	0.000213218	0.000213012	0.000255344	0.000485439	0.000592968	0.000352854
KRAKEN_1510	1.82685	1.21e-09	Bacillota	Clostridia	Eubacteriales	Oscillospiraceae	Thermoclostridium	Thermoclostridium_stercorarium	0.000477902	0.00041517	0.000407963	0.000456159	0.000423861	0.000301558	0.00030406	0.000456647	0.000405415	6.95e-05	0.000389994	0.00102686	0.000548441	0.000629304	0.000746261	0.000213012	0.000425573	0.000355989	0.000444726	0.000484966
KRAKEN_2932249	1.82664	0.000468753	Bacteroidota	Cytophagia	Cytophagales	Hymenobacteraceae	Hymenobacter	Hymenobacter_sp.	0.00246916	0.00437816	0.0028784	0.00383934	0.00454687	0.00389613	0.00341482	0.00235534	0.00347228	0.00111143	0.00109198	0.0180728	0.00125358	0.0057424	0.0109807	0.000745543	0.00859658	0.00100324	0.000711561	0.00493098
KRAKEN_1312364	1.82643	0.0003718	Pseudomonadota	Alphaproteobacteria	Caulobacterales	Caulobacteraceae	Brevundimonas	Brevundimonas_albigilva	0.0379932	0.0254009	0.0262456	0.09165	0.03283	0.0461746	0.0653027	0.0302348	0.044479	0.101487	0.0755808	0.0160191	0.0139461	0.0168339	0.0202557	0.0542116	0.0457066	0.0304856	0.0307157	0.0405242
KRAKEN_1807358	1.82599	6.18e-07	Cyanobacteriota	Cyanophyceae	Pleurocapsales	Dermocarpellaceae	Stanieria	Stanieria_sp.	0.000238951	0.000603884	0.000203981	0.000570199	0.000423861	0.000301558	0.00030406	0.000576817	0.000402914	0.000208392	0.000233996	0.00082149	0.00062679	0.000393315	0.0011727	0.000213012	0.000170229	0.000453077	0.000533671	0.000482667
KRAKEN_83554	1.82571	0.000896158	Chlamydiota	Chlamydiia	Chlamydiales	Chlamydiaceae	Chlamydia	Chlamydia_psittaci	0.000637203	0.000679369	0.000861255	0.00163457	0.000154131	0.000325683	0.000491173	0.0024034	0.000898349	0.000416785	0.000389994	0.00102686	0.00438753	0.000707967	0.000639653	0.000745543	0.000851146	0.000679615	0.00168996	0.0011535
KRAKEN_37734	1.82567	6.15e-09	Bacillota	Bacilli	Lactobacillales	Enterococcaceae	Enterococcus	Enterococcus_casseliflavus	0.000477902	0.000339685	0.000453292	0.000722252	0.000616525	0.000277434	0.000374227	0.000624885	0.000485775	0.000347321	0.000545992	0.00102686	0.00062679	0.000629304	0.000426435	0.000319518	0.000340459	0.000517802	0.000711561	0.000549205
KRAKEN_28188	1.82399	6.12e-05	Bacteroidota	Flavobacteriia	Flavobacteriales	Flavobacteriaceae	Capnocytophaga	Capnocytophaga_canimorsus	0.000637203	0.000754855	0.000226646	0.000912319	0.000500927	0.000192997	0.000374227	0.0010575	0.000582084	0.000486249	0.000311995	0.000410745	0.00125358	0.000865293	0.00106609	0	0.000255344	0.000873791	0.00106734	0.000659043
KRAKEN_2038776	1.82362	2.1e-07	Bacteroidota	Flavobacteriia	Flavobacteriales	Weeksellaceae	Kaistella	Kaistella_flava	0.000637203	0.000339685	0.000203981	0.000152053	0.000539459	0.000325683	0.000350838	0.000408579	0.000369685	6.95e-05	0.000311995	0.00102686	0.000470093	0.000707967	0.000426435	0.000106506	0.000170229	0.000453077	0.000444726	0.000418739
KRAKEN_1850246	1.82344	4.99e-06	Bacteroidota	Flavobacteriia	Flavobacteriales	Flavobacteriaceae	Urechidicola	Urechidicola_croceus	0.000716853	0.000264199	0.000203981	0.000456159	0.000423861	0.000144748	0.000350838	0.000312443	0.000359135	0.000625177	0.000233996	0.00102686	0.000391744	0.000471978	0.000533044	0.000106506	0.000425573	0.000291264	0.000148242	0.000425439
KRAKEN_1526927	1.82243	3.01e-05	Bacillota	Bacilli	Bacillales	Planococcaceae	Planococcus	Planococcus_sp.	0.0011151	0.000905826	0.000226646	0.000342119	0.000308262	0.000253309	0.000467784	0.000721021	0.000542509	0.000138928	0.000857987	0.00102686	0.000430918	0.000393315	0.00085287	0.000106506	0.000766032	0.000647252	0.000889452	0.000611012
KRAKEN_996	1.82	0.000138543	Bacteroidota	Flavobacteriia	Flavobacteriales	Flavobacteriaceae	Flavobacterium	Flavobacterium_columnare	0.000398252	0.000528398	0.000498621	0.000456159	0.000115598	0.000217122	0.000187114	0.00103346	0.000429341	0.000208392	0.000545992	0.000205373	0.000940185	0.000393315	0.000426435	0.000319518	0.000425573	0.000355989	0.00106734	0.000488811
KRAKEN_820	1.81948	6.71e-07	Bacteroidota	Bacteroidia	Bacteroidales	Bacteroidaceae	Bacteroides	Bacteroides_uniformis	0.00103546	0.00150971	0.00457825	0.00383934	0.00404594	0.00341364	0.00479479	0.0022592	0.00318454	0.00632123	0.00179397	0.00410745	0.00309478	0.00330385	0.00426435	0.00479278	0.00314924	0.00171522	0.00201609	0.0034559
KRAKEN_1114861	1.81731	3.89e-08	Bacteroidota	Flavobacteriia	Flavobacteriales	Flavobacteriaceae	Flavobacterium	Flavobacterium_collinsii	0.000637203	0.000566141	0.000226646	0.000456159	0.000616525	0.000313621	0.00030406	0.000624885	0.000468155	0.000208392	0.000389994	0.00082149	0.00062679	0.000471978	0.000533044	0.000319518	0.000680917	0.000291264	0.000859803	0.000520319
KRAKEN_328812	1.81665	9.77e-09	Bacteroidota	Bacteroidia	Bacteroidales	Tannerellaceae	Parabacteroides	Parabacteroides_goldsteinii	0.00278776	0.00230231	0.00126922	0.0017106	0.00115598	0.0009288	0.000982347	0.00283602	0.00174663	0.00118089	0.00116998	0.00266984	0.00227211	0.00267454	0.00234539	0.0017041	0.00144695	0.00190939	0.00314273	0.00205159
KRAKEN_726	1.81372	1.8e-06	Pseudomonadota	Gammaproteobacteria	Pasteurellales	Pasteurellaceae	Haemophilus	Haemophilus_haemolyticus	7.97e-05	0.000377427	0.000158652	0.00022808	0.000423861	0.000217122	0.00030406	0.000552783	0.000292711	0.000277857	7.8e-05	0.000205373	0.000391744	0.000471978	0.000533044	0.000639037	0.000595802	0.00012945	0.000296484	0.000361877
KRAKEN_2937442	1.81175	3.4e-07	Bacteroidota	Flavobacteriia	Flavobacteriales	Flavobacteriaceae	Flavobacterium	Flavobacterium_humidisoli	0.000796504	0.00200037	0.000385298	0.000722252	0.000462394	0.000422182	0.000608119	0.00110557	0.000812835	0.000555713	0.000701989	0.00123223	0.00101853	0.000943956	0.0012793	0.000852049	0.000766032	0.000711978	0.00115629	0.000921808
KRAKEN_2994664	1.8097	0.00302038	Actinomycetota	Actinomycetes	Micrococcales	Microbacteriaceae	Frigoribacterium	Frigoribacterium_sp.	0.0133813	0.0206075	0.0138481	0.0149012	0.0154131	0.0194927	0.0218689	0.0090368	0.0160687	0.0046541	0.00889186	0.19305	0.00618955	0.0103835	0.0198292	0.00276916	0.011916	0.00378643	0.00329097	0.0264761
KRAKEN_2494373	1.80897	0.000160089	Bacteroidota	Cytophagia	Cytophagales	Flammeovirgaceae	Flammeovirga	Flammeovirga_pectinis	0.000876154	0.000566141	0.000113323	0.000266093	0.000231197	0.00020506	0.000280671	0.000576817	0.000389432	0.000138928	0.000233996	0.00102686	0.000470093	0.000550641	0.000106609	0	0.000425573	0.00061489	0.000889452	0.000445705
KRAKEN_992289	1.80879	1.4e-07	Bacteroidota	Flavobacteriia	Flavobacteriales	Flavobacteriaceae	Flavobacterium	Flavobacterium_nitratireducens	0.000955804	0.000679369	0.000317304	0.000266093	0.000500927	0.000265371	0.000444395	0.000504715	0.000491747	0.000416785	0.000311995	0.000205373	0.000705139	0.000235989	0.00106609	0.000852049	0.000510688	0.000323626	0.000533671	0.00051614
KRAKEN_59610	1.80836	6.79e-07	Bacillota	Clostridia	Eubacteriales	Peptococcaceae	Desulforamulus	Desulforamulus_reducens	0.000238951	0.000301942	0.000226646	0.000570199	0.000539459	0.00020506	0.000350838	0.000384545	0.000352205	0.000208392	0.000545992	0.000205373	0.000470093	0.000471978	0.000106609	0.000106506	0.000595802	0.000485439	0.000355781	0.000355197
KRAKEN_1492737	1.8069	1.77e-05	Bacteroidota	Flavobacteriia	Flavobacteriales	Flavobacteriaceae	Flavobacterium	Flavobacterium_gilvum	0.000637203	0.000717112	0.000271975	0.000608212	0.000539459	0.000313621	0.000701676	0.00103346	0.00060284	0.000277857	0.000779988	0.000410745	0.000979359	0.00102262	0.000213218	0.000426025	0.000510688	0.000776703	0.000978397	0.00063756
KRAKEN_2488810	1.80485	1.36e-05	Bacillota	Clostridia	Eubacteriales	Oscillospiraceae	Ruminiclostridium	Ruminiclostridium_herbifermentans	0.000876154	0.000490656	0.000317304	0.000418146	0.000192664	0.000229184	0.000327449	0.000552783	0.000425543	6.95e-05	0.000389994	0.00102686	0.000705139	0.00102262	0.000213218	0.000213012	0.000510688	0.000258901	0.000563319	0.000497325
KRAKEN_3031125	1.80433	0.000197748	Actinomycetota	Actinomycetes	Micrococcales	Micrococcaceae	Paenarthrobacter	Paenarthrobacter_sp.	0.00159301	0.00215134	0.000883919	0.00159656	0.00173398	0.0010253	0.00177758	0.000793123	0.00144435	0.000625177	0.000155998	0.00143761	0.00125358	0.000550641	0.000959479	0.00191711	0.00570268	0.00349516	0.000237187	0.00163346
KRAKEN_935222	1.80148	2.72e-07	Bacteroidota	Flavobacteriia	Flavobacteriales	Flavobacteriaceae	Flavobacterium	Flavobacterium_sp.	0.00151336	0.000981311	0.000453292	0.000646226	0.000539459	0.000373932	0.000491173	0.000865226	0.000732997	0.000416785	0.000779988	0.00102686	0.00109688	0.000943956	0.000533044	0.00106506	0.000340459	0.000517802	0.00109699	0.000781783
KRAKEN_2862880	1.80109	2.14e-06	Actinomycetota	Actinomycetes	Micrococcales	Microbacteriaceae	Curtobacterium	Curtobacterium_sp.	0.00939874	0.00958666	0.0193329	0.00832491	0.0103653	0.0110612	0.00958958	0.0135312	0.0113988	0.00319535	0.00764388	0.0156083	0.0103029	0.0057424	0.00831548	0.0321649	0.0203424	0.00521038	0.0191232	0.0127649
KRAKEN_1592790	1.80081	5.69e-05	Pseudomonadota	Alphaproteobacteria	Sphingomonadales	Sphingomonadaceae	Sphingobium	Sphingobium_phenoxybenzoativorans	0.0101952	0.0156632	0.0164318	0.014369	0.0172627	0.0171526	0.0171911	0.0108394	0.0148881	0.0338985	0.0184077	0.00698267	0.00407414	0.00495577	0.00469079	0.0209817	0.0241726	0.0137217	0.00655229	0.0138438
KRAKEN_298596	1.79959	0.000115904	Bacillota	Bacilli	Bacillales	Planococcaceae	Sporosarcina	Sporosarcina_ureilytica	7.97e-05	0.000528398	0.000181317	0.000532186	0.000423861	0.000132686	9.36e-05	0.000312443	0.000285524	0.000138928	0.000467993	0.000205373	0.000548441	0.000393315	0.000639653	0.000106506	0.000170229	0.000161813	0.000237187	0.000306944
KRAKEN_384636	1.79852	2.08e-05	Bacillota	Clostridia	Eubacteriales	Clostridiaceae	Hungatella	Hungatella_xylanolytica	0.000796504	0.000943569	0.000249311	0.000304106	0.000423861	0.000277434	0.000374227	0.000312443	0.000460182	6.95e-05	0.000467993	0.00082149	0.000156698	0.00110128	0.00138591	0.000213012	0.000340459	0.000258901	0.000474374	0.000528962
KRAKEN_351671	1.79612	1.98e-08	Pseudomonadota	Gammaproteobacteria	Enterobacterales	Morganellaceae	Xenorhabdus	Xenorhabdus_doucetiae	0.000637203	0.000792598	0.000385298	0.000494173	0.000500927	0.000470431	0.000140335	0.000576817	0.000499723	0.000208392	0.000467993	0.000410745	0.000783488	0.000550641	0.000426435	0.000745543	0.000595802	0.000550164	0.000474374	0.000521358
KRAKEN_2879938	1.79603	3.69e-05	Bacteroidota	Flavobacteriia	Flavobacteriales	Weeksellaceae	Chryseobacterium	Chryseobacterium_sp.	0.0011151	0.00113228	0.000362634	0.000456159	0.000192664	0.000265371	0.000397617	0.000504715	0.000553318	6.95e-05	0.000701989	0.00102686	0.00109688	0.000393315	0.000639653	0.000106506	0.000425573	0.000453077	0.00103769	0.000595105
KRAKEN_2932258	1.79553	3.01e-07	Bacillota	Bacilli	Bacillales	Bacillaceae	Halobacillus	Halobacillus_sp.	0.0011151	0.000943569	0.000385298	0.000304106	0.000500927	0.000265371	0.000678287	0.000721021	0.000614211	0.000347321	0.000311995	0.00184835	0.000901011	0.000471978	0.000639653	0.000213012	0.000595802	0.000776703	0.000978397	0.000708423
KRAKEN_2561924	1.79518	6.08e-05	Pseudomonadota	Alphaproteobacteria	Caulobacterales	Caulobacteraceae	Brevundimonas	Brevundimonas_sp.	0.019594	0.0199659	0.0194009	0.0404841	0.0309804	0.0398057	0.0375397	0.0260048	0.0292219	0.0601559	0.0487493	0.0125277	0.0111255	0.0120354	0.0107675	0.0279046	0.0277474	0.0185761	0.0332655	0.0262855
KRAKEN_55197	1.79102	7.59e-06	Bacteroidota	Flavobacteriia	Flavobacteriales	Flavobacteriaceae	Flavobacterium	Flavobacterium_branchiophilum	0.00135406	0.000981311	0.000634609	0.000532186	0.000385328	0.000277434	0.000514563	0.000865226	0.000693089	0.000347321	0.000701989	0.00205373	0.00148863	0.000157326	0.000533044	0.000213012	0.000595802	0.000841428	0.00106734	0.000799962
KRAKEN_446	1.79034	4.74e-15	Pseudomonadota	Gammaproteobacteria	Legionellales	Legionellaceae	Legionella	Legionella_pneumophila	0.00207091	0.00184939	0.0010879	0.00125444	0.00154131	0.00110973	0.00156708	0.00132187	0.00147533	0.000555713	0.00101398	0.00266984	0.00207624	0.0021239	0.00255861	0.00127807	0.00187252	0.00145632	0.00106734	0.00166726
KRAKEN_1178778	1.77722	1.57e-08	Bacteroidota	Flavobacteriia	Flavobacteriales	Flavobacteriaceae	Maribacter	Maribacter_cobaltidurans	0.000955804	0.000641627	0.000430627	0.000684239	0.000385328	0.000313621	0.00058473	0.000721021	0.000589625	0.000416785	0.000389994	0.00123223	0.000979359	0.000314652	0.000319826	0.000426025	0.000766032	0.000517802	0.00100804	0.000637076
KRAKEN_40216	1.77526	0.00021844	Pseudomonadota	Gammaproteobacteria	Moraxellales	Moraxellaceae	Acinetobacter	Acinetobacter_radioresistens	0.00931909	0.0110964	0.00423828	0.0123923	0.0070515	0.00314827	0.0230851	0.00286005	0.00914888	0.0122257	0.0109978	0.00739341	0.00309478	0.0106195	0.00959479	0.0133133	0.0112351	0.00605181	0.00219398	0.00867202
KRAKEN_2878542	1.77352	5.76e-05	Pseudomonadota	Alphaproteobacteria	Sphingomonadales	Sphingomonadaceae	Sphingobium	Sphingobium_sp.	0.00167266	0.00267973	0.00274242	0.00193868	0.0028129	0.00226772	0.00233892	0.00156221	0.0022519	0.00430678	0.00327595	0.00123223	0.000548441	0.000943956	0.00085287	0.0034082	0.00323436	0.00229775	0.000563319	0.00206639
KRAKEN_2986837	1.77196	3.96e-07	Bacteroidota	Flavobacteriia	Flavobacteriales	Flavobacteriaceae	Flavobacterium	Flavobacterium_sp.	0.000716853	0.00143422	0.00054395	0.000570199	0.000732123	0.000349808	0.000631509	0.000793123	0.000721474	0.000347321	0.00101398	0.00164298	0.000705139	0.000943956	0.000426435	0.000213012	0.000766032	0.000420714	0.00142312	0.00079027
KRAKEN_2834768	1.7714	5.91e-05	Pseudomonadota	Alphaproteobacteria	Hyphomicrobiales	Brucellaceae	Pseudochrobactrum	Pseudochrobactrum_algeriensis	0.0011151	0.00101905	0.000679938	0.000646226	0.00157985	0.000964987	0.00112268	0.0012738	0.00105021	0.00284803	0.00155998	0.000410745	0.000391744	0.000235989	0.000533044	0.000958555	0.00153206	0.00074434	0.00074121	0.00099557
KRAKEN_3018036	1.76889	5.61e-07	Pseudomonadota	Alphaproteobacteria	Sphingomonadales	Sphingomonadaceae	Sphingomonas	Sphingomonas_sp.	0.0167266	0.0206453	0.0308918	0.0242525	0.0255473	0.0250776	0.0271549	0.021174	0.0239337	0.0443181	0.0291716	0.0141707	0.00583698	0.0204524	0.0277183	0.0217273	0.030471	0.0139159	0.0241041	0.0231886
KRAKEN_2841594	1.76701	1.9e-06	Actinomycetota	Actinomycetes	Micrococcales	Microbacteriaceae	Curtobacterium	Curtobacterium_sp.	0.00955804	0.01321	0.0254297	0.0120502	0.0161067	0.0175386	0.0156474	0.0198762	0.0161771	0.00562659	0.00748788	0.0174567	0.0142203	0.00825961	0.0152451	0.0459041	0.0273218	0.00822011	0.0263278	0.017607
KRAKEN_2479546	1.76678	8.22e-07	Pseudomonadota	Gammaproteobacteria	Vibrionales	Vibrionaceae	Vibrio	Vibrio_zhugei	0.000557553	0.000377427	0.000271975	0.000304106	0.000231197	0.000253309	0.000187114	0.000480681	0.00033292	6.95e-05	0.000311995	0.000205373	0.000391744	0.000471978	0.000106609	0.000426025	0.000510688	0.000355989	0.000474374	0.000332428
KRAKEN_3003259	1.76494	8.31e-05	Bacteroidota	Flavobacteriia	Flavobacteriales	Flavobacteriaceae	Flavobacterium	Flavobacterium_luteolum	0.000637203	0.0010568	0.000181317	0.00022808	0.00026973	0.000217122	0.000350838	0.000624885	0.000445747	0.000138928	0.000389994	0.00143761	0.000274221	0.000471978	0.000426435	0.000639037	0.000425573	0.000355989	0.00074121	0.000530097
KRAKEN_1255	1.76385	0.000416935	Bacillota	Bacilli	Lactobacillales	Lactobacillaceae	Pediococcus	Pediococcus_pentosaceus	0.000318601	0.000377427	0.000226646	0.000380133	0.000308262	0.000108561	0.000280671	0.000576817	0.00032214	0.000208392	0.000545992	0.00082149	0.000430918	7.87e-05	0.000213218	0	0.000340459	0.000453077	0.000504023	0.000359627
KRAKEN_2856523	1.76027	2.35e-06	Bacteroidota	Sphingobacteriia	Sphingobacteriales	Sphingobacteriaceae	Pedobacter	Pedobacter_sp.	0.00127441	0.00173617	0.000770596	0.000988345	0.00138718	0.000904675	0.00105251	0.000865226	0.00112239	0.000694641	0.000545992	0.00266984	0.00062679	0.000943956	0.00298505	0.00117157	0.00204275	0.000679615	0.0009191	0.00132793
KRAKEN_220687	1.75847	1.47e-08	Bacillota	Bacilli	Bacillales	Bacillaceae	Neobacillus	Neobacillus_novalis	0.0148946	0.012757	0.0047369	0.00821087	0.00947907	0.00331714	0.00795233	0.0115123	0.00910754	0.00458463	0.0113098	0.0213587	0.0077957	0.00912491	0.0104477	0.00724242	0.00902215	0.00802593	0.0126006	0.0101513
KRAKEN_2487065	1.75739	8.32e-06	Bacteroidota	Flavobacteriia	Flavobacteriales	Weeksellaceae	Chryseobacterium	Chryseobacterium_sp.	0.000955804	0.000641627	0.000566615	0.000570199	0.000539459	0.000349808	0.000467784	0.000985396	0.000634587	0.000347321	0.00109198	0.00123223	0.00105771	0.000550641	0.000426435	0.000426025	0.000170229	0.000582527	0.000859803	0.000674491
KRAKEN_1286698	1.75722	0.000644979	Bacillota	Clostridia	Eubacteriales	Clostridiaceae	Crassaminicella	Crassaminicella_profunda	0.000716853	0.000377427	6.8e-05	0.000152053	0.00026973	0.000120623	0.000140335	0.000384545	0.000278696	0.000277857	0.000389994	0.000616118	0.000235046	0.000471978	0.000213218	0	8.51e-05	0.000161813	0.000474374	0.00029255
KRAKEN_38304	1.75689	1.73e-06	Actinomycetota	Actinomycetes	Mycobacteriales	Corynebacteriaceae	Corynebacterium	Corynebacterium_tuberculostearicum	0.0110714	0.00509527	0.00865788	0.00650027	0.0101341	0.00697203	0.011601	0.00927714	0.00866365	0.00284803	0.00272996	0.0371724	0.00513184	0.0110915	0.0242002	0.008627	0.00749009	0.00728159	0.00598897	0.0112562
KRAKEN_2956784	1.75686	1.42e-07	Bacteroidota	Flavobacteriia	Flavobacteriales	Weeksellaceae	Chryseobacterium	Chryseobacterium_paludis	0.00103546	0.0010568	0.000521286	0.000646226	0.000346795	0.000422182	0.000514563	0.000865226	0.000676066	0.000486249	0.000857987	0.00164298	0.000744313	0.000707967	0.000639653	0.000213012	0.000340459	0.000776703	0.000948748	0.000735807
KRAKEN_329854	1.75624	4.2e-07	Bacteroidota	Bacteroidia	Bacteroidales	Bacteroidaceae	Bacteroides	Bacteroides_intestinalis	0.000318601	0.000490656	0.000362634	0.000380133	0.000423861	0.000229184	0.00030406	0.000456647	0.000370722	0.000138928	0.000467993	0.00082149	0.000391744	0.000629304	0.000213218	0.000106506	0.000170229	0.000388351	0.000622616	0.000395038
KRAKEN_1441386	1.75421	1.39e-06	Thermotogota	Thermotogae	Mesoaciditogales	Mesoaciditogaceae	Athalassotoga	Athalassotoga_saccharophila	0.000557553	0.00041517	0.000249311	0.000418146	0.000308262	0.000241247	0.000233892	0.000312443	0.000342003	0.000138928	0.000155998	0.000410745	0.000665964	0.000157326	0.000533044	0.000106506	8.51e-05	0.000291264	0.000681913	0.000322679
KRAKEN_63612	1.75411	2.41e-09	Pseudomonadota	Gammaproteobacteria	Enterobacterales	Bruguierivoracaceae	Sodalis	Sodalis_glossinidius	0.00215056	0.001321	0.00126922	0.000950332	0.00104039	0.00153192	0.00126302	0.00153818	0.00138308	0.000555713	0.00109198	0.0022591	0.00160615	0.00196657	0.00213218	0.000745543	0.00144695	0.00148868	0.00192714	0.001522
KRAKEN_2733866	1.75397	0.00376711	Pseudomonadota	Gammaproteobacteria	Moraxellales	Moraxellaceae	Psychrobacter	Psychrobacter_sp.	0.000159301	0.000150971	2.27e-05	0.000722252	7.71e-05	0.00020506	0.00030406	0.000432613	0.000259257	0.000416785	0.000155998	0.000205373	0.000313395	0.000471978	0.000106609	0.000639037	8.51e-05	0.000323626	8.89e-05	0.00028068
KRAKEN_2564099	1.75376	3.5e-05	Bacillota	Clostridia	Eubacteriales	Oscillospiraceae	Ruminococcus	Ruminococcus_bovis	0.000955804	0.000339685	0.000475957	0.000608212	0.000154131	0.000410119	0.000210503	0.000432613	0.000448378	0.000138928	0.00062399	0.000205373	0.000509267	0.00102262	0.000533044	0	0.000851146	0.000388351	0.000355781	0.00046285
KRAKEN_2487063	1.75008	1.27e-06	Bacteroidota	Flavobacteriia	Flavobacteriales	Weeksellaceae	Chryseobacterium	Chryseobacterium_sp.	0.000238951	0.000452913	0.000181317	0.000608212	0.00026973	0.000192997	0.000397617	0.000480681	0.000352802	0.000277857	0.000233996	0.000616118	0.00062679	0.000157326	0.000319826	0.000213012	0.000425573	0.000258901	0.000622616	0.000375202
KRAKEN_1596	1.74629	4.64e-05	Bacillota	Bacilli	Lactobacillales	Lactobacillaceae	Lactobacillus	Lactobacillus_gasseri	0.000796504	0.000452913	0.00054395	0.0014445	0.000847722	0.000337745	0.000912179	0.000865226	0.000775093	0.000486249	0.00101398	0.00123223	0.000313395	0.000865293	0.000319826	0.00106506	0.00110649	0.00135923	0.000385429	0.000814719
KRAKEN_33952	1.746	0.0005922	Bacillota	Clostridia	Eubacteriales	Eubacteriaceae	Acetobacterium	Acetobacterium_woodii	0.000637203	0.000377427	0.000430627	0.00022808	7.71e-05	0.000217122	0.000116946	0.000672953	0.000344682	0.000138928	0.00062399	0.00143761	0.000470093	0.000550641	0.000319826	0	8.51e-05	0.000258901	0.000385429	0.000427052
KRAKEN_1336804	1.74573	0.000606353	Bacteroidota	Flavobacteriia	Flavobacteriales	Flavobacteriaceae	Polaribacter	Polaribacter_sp.	0.000557553	0.000490656	0.000317304	0.000874305	0.000115598	0.00020506	0.000187114	0.000865226	0.000451602	0	0.00062399	0.00082149	0.000665964	0.000550641	0.000319826	0.000319518	0.000340459	0.000420714	0.00100804	0.000507065
KRAKEN_2653203	1.74553	0.00020001	Pseudomonadota	Alphaproteobacteria	Sphingomonadales	Sphingomonadaceae	Sphingomonas	Sphingomonas_sp.	0.0210277	0.0253254	0.0282854	0.0324253	0.0312501	0.032894	0.0326046	0.0605658	0.0330473	0.0623788	0.0388434	0.0131438	0.00814827	0.0117994	0.014712	0.0309933	0.034897	0.0215859	0.0906055	0.0327107
KRAKEN_246432	1.74278	3.95e-06	Bacillota	Bacilli	Bacillales	Staphylococcaceae	Staphylococcus	Staphylococcus_equorum	0.000477902	0.000339685	0.00029464	0.000456159	0.000154131	0.000265371	0.000654898	0.000648919	0.000411463	0.000138928	0.000233996	0.00082149	0.000470093	0.00078663	0.000106609	0.000426025	0.000680917	0.000453077	0.000563319	0.000468108
KRAKEN_1356852	1.74249	0.000479206	Bacteroidota	Cytophagia	Cytophagales	Hymenobacteraceae	Hymenobacter	Hymenobacter_sp.	0.00223021	0.00252876	0.00176784	0.00212874	0.00262023	0.00284671	0.0025962	0.00146608	0.0022731	0.000555713	0.00062399	0.00349133	0.00141028	0.00188791	0.00671635	0.000745543	0.0102138	0.00129451	0.000533671	0.00274731
KRAKEN_666	1.74216	1.1e-11	Pseudomonadota	Gammaproteobacteria	Vibrionales	Vibrionaceae	Vibrio	Vibrio_cholerae	0.00127441	0.00101905	0.000861255	0.000798279	0.000500927	0.000675491	0.000748455	0.000865226	0.000842887	0.000625177	0.000857987	0.00123223	0.00101853	0.000629304	0.00106609	0.000852049	0.000510688	0.000679615	0.00124523	0.000871691
KRAKEN_3025669	1.74083	1.82e-08	Bacteroidota	Sphingobacteriia	Sphingobacteriales	Sphingobacteriaceae	Sphingobacterium	Sphingobacterium_sp.	0.000477902	0.00117003	0.00058928	0.000950332	0.00111745	0.000759927	0.000842012	0.00144204	0.000918622	0.000277857	0.000857987	0.00143761	0.000744313	0.00165192	0.0011727	0.000639037	0.000595802	0.00110033	0.00154172	0.00100193
KRAKEN_112234	1.73907	3.98e-05	Bacteroidota	Flavobacteriia	Flavobacteriales	Weeksellaceae	Chryseobacterium	Chryseobacterium_joostei	0.000318601	0.000377427	0.000226646	0.000266093	0.000462394	0.000144748	0.000327449	0.000408579	0.000316492	0.000138928	0.000467993	0.000205373	0.000548441	7.87e-05	0.000213218	0.000319518	0.000255344	0.000161813	0.000652264	0.000304159
KRAKEN_2052660	1.73766	1.92e-08	Bacillota	Bacilli	Bacillales	Bacillaceae	Oceanobacillus	Oceanobacillus_zhaokaii	0.000557553	0.000603884	0.000453292	0.000532186	0.000539459	0.000265371	0.000701676	0.000408579	0.00050775	0.000208392	0.000467993	0.00082149	0.000861836	0.000471978	0.0011727	0.000426025	0.000425573	0.000388351	0.000296484	0.000554082
KRAKEN_2752515	1.73671	0.000114859	Pseudomonadota	Alphaproteobacteria	Caulobacterales	Caulobacteraceae	Brevundimonas	Brevundimonas_sp.	0.00955804	0.00735984	0.00852189	0.0169919	0.0132168	0.0165857	0.0159514	0.0114402	0.0124532	0.0236178	0.0211377	0.00492894	0.0048968	0.00448379	0.00469079	0.0112897	0.0112351	0.00715214	0.0142016	0.0107634
KRAKEN_554880	1.73661	1.04e-05	Bacillota	Bacilli	Bacillales	Bacillaceae	Halobacillus	Halobacillus_naozhouensis	0.00103546	0.00041517	0.000385298	0.000304106	0.000539459	0.00036187	0.000537952	0.000576817	0.000519516	0.000486249	0.000233996	0.000205373	0.000665964	0.000471978	0.000533044	0.00159759	0.000425573	0.000388351	0.000296484	0.00053046
KRAKEN_2735317	1.73591	2.6e-06	Actinomycetota	Actinomycetes	Micrococcales	Micrococcaceae	Paenarthrobacter	Paenarthrobacter_sp.	0.00151336	0.00230231	0.00122389	0.00209073	0.0024661	0.00183347	0.00240909	0.000985396	0.00185304	0.00104196	0.000779988	0.00164298	0.00242881	0.00078663	0.00085287	0.00287567	0.00323436	0.00420714	0.000474374	0.00183248
KRAKEN_237258	1.73569	8.26e-06	Bacteroidota	Flavobacteriia	Flavobacteriales	Weeksellaceae	Cloacibacterium	Cloacibacterium_normanense	0.00103546	0.000490656	0.00029464	0.000342119	0.000192664	0.00015681	0.000561341	0.000432613	0.000438287	0.000138928	0.000155998	0.00102686	0.000783488	0.000550641	0.000746261	0.000106506	0.000425573	0.000550164	0.000296484	0.000478091
KRAKEN_1177574	1.7355	3.91e-05	Bacteroidota	Bacteroidia	Bacteroidales	Prevotellaceae	Prevotella	Prevotella_jejuni	0.000876154	0.000603884	0.000407963	0.000456159	0.00026973	0.00015681	0.000327449	0.000408579	0.000438341	0	0.000467993	0.00082149	0.00062679	0.000550641	0.000639653	0.000319518	0.000510688	0.000355989	0.000444726	0.000473749
KRAKEN_1869241	1.73332	5.94e-07	Cyanobacteriota	Cyanophyceae	Nostocales	Nostocaceae	Nostoc	Nostoc_sp.	0.000876154	0.00154745	0.000793261	0.00110238	0.000847722	0.000663429	0.000725065	0.00149011	0.0010057	0.000138928	0.00140398	0.00246447	0.0013711	0.000707967	0.000959479	0.000958555	0.000595802	0.00110033	0.00136383	0.00110644
KRAKEN_1714849	1.72564	3.01e-06	Bacteroidota	Flavobacteriia	Flavobacteriales	Flavobacteriaceae	Aquimarina	Aquimarina_sp.	0.000796504	0.000452913	0.000339969	0.000456159	0.000346795	0.000277434	0.000327449	0.000600851	0.000449759	0.000277857	0.000467993	0.00123223	0.00062679	0.000235989	0.000426435	0.000213012	0.000340459	0.000388351	0.000681913	0.000489103
KRAKEN_375175	1.72517	0.000217535	Bacillota	Bacilli	Lactobacillales	Lactobacillaceae	Loigolactobacillus	Loigolactobacillus_backii	0.000398252	0.000188714	0.000249311	0.000152053	0.000192664	0.000229184	2.34e-05	0.000360511	0.000224261	6.95e-05	7.8e-05	0.000205373	0.000156698	0.000629304	0.000533044	0.000106506	0.000255344	0.000194176	0.000266835	0.000249478
KRAKEN_163877	1.725	1.21e-08	Bacillota	Bacilli	Bacillales	Bacillaceae	Virgibacillus	Virgibacillus_necropolis	0.000557553	0.000981311	0.000407963	0.000646226	0.000539459	0.000349808	0.000701676	0.000504715	0.000586089	0.000555713	0.00062399	0.00143761	0.00109688	0.000629304	0.000319826	0.000319518	0.000510688	0.000291264	0.000504023	0.000628882
KRAKEN_2845819	1.7244	0.000184537	Bacteroidota	Flavobacteriia	Flavobacteriales	Flavobacteriaceae	Flavobacterium	Flavobacterium_sp.	0.000796504	0.000490656	9.07e-05	0.000570199	0.000192664	0.00015681	0.000257281	0.000360511	0.000364416	6.95e-05	0.000545992	0.00082149	0.000195872	0.000314652	0.000319826	0.000639037	0.000340459	0.000161813	0.000504023	0.000391266
KRAKEN_1942464	1.72245	0.000746399	Bacteroidota	Flavobacteriia	Flavobacteriales	Flavobacteriaceae	Cellulophaga	Cellulophaga_sp.	0.000955804	0.000603884	0.000135988	0.000304106	0.00026973	6.03e-05	0.000210503	0.000600851	0.000392646	6.95e-05	0.000155998	0.000410745	0.000352569	0.000471978	0.000426435	0.000426025	0.000425573	0.000355989	0.00103769	0.000413251
KRAKEN_2759692	1.71862	0.000959883	Bacillota	Bacilli	Lactobacillales	Streptococcaceae	Streptococcus	Streptococcus_sp.	0.000716853	0.000452913	0.000135988	7.6e-05	0.000346795	0.000108561	0.000608119	0.000216306	0.000332692	0.000208392	0.000545992	0.00184835	3.92e-05	0.000235989	0.000319826	0.000319518	0.000170229	0.000161813	0.000237187	0.00040865
KRAKEN_986	1.71615	8.27e-06	Bacteroidota	Flavobacteriia	Flavobacteriales	Flavobacteriaceae	Flavobacterium	Flavobacterium_johnsoniae	0.00159301	0.00181165	0.000566615	0.00133047	0.000616525	0.000385995	0.00109929	0.00146608	0.0011087	0.000347321	0.00116998	0.00082149	0.00133193	0.0014946	0.00106609	0.00149109	0.00102138	0.00126214	0.00121558	0.00112216
KRAKEN_759811	1.71162	1.03e-07	Bacillota	Bacilli	Bacillales	Bacillaceae	Lysinibacillus	Lysinibacillus_pakistanensis	0.000876154	0.000868083	0.000407963	0.000646226	0.000693591	0.000289496	0.000958958	0.000432613	0.000646636	0.000347321	0.000857987	0.00123223	0.000822662	0.00117994	0.000426435	0.000319518	0.000510688	0.000420714	0.000504023	0.000662153
KRAKEN_2860286	1.70676	9.36e-22	Pseudomonadota	Betaproteobacteria	Burkholderiales	Alcaligenaceae	Achromobacter	Achromobacter_sp.	0.00223021	0.00237779	0.00265176	0.00273696	0.00369915	0.00328096	0.00254942	0.0024034	0.00274121	0.00284803	0.00148198	0.0059558	0.00282056	0.00369716	0.00255861	0.00276916	0.00357481	0.00129451	0.00317238	0.0030173
KRAKEN_407035	1.70498	1.92e-09	Bacillota	Bacilli	Bacillales	Staphylococcaceae	Salinicoccus	Salinicoccus_halodurans	0.000637203	0.000641627	0.000317304	0.000418146	0.000308262	0.000325683	0.000327449	0.000264374	0.000405006	0.000347321	0.000233996	0.00102686	0.000587616	0.000393315	0.000319826	0.000319518	0.000510688	0.000258901	0.000266835	0.000426488
KRAKEN_1938605	1.70215	4.76e-05	Pseudomonadota	Alphaproteobacteria	Caulobacterales	Caulobacteraceae	Brevundimonas	Brevundimonas_sp.	0.017762	0.015701	0.0169758	0.034288	0.0243527	0.0321944	0.0303826	0.0214143	0.0241338	0.0439708	0.0386874	0.0133492	0.0108121	0.00881025	0.0103411	0.0190646	0.0214489	0.014369	0.0262685	0.0207122
KRAKEN_2864208	1.7008	1.65e-05	Pseudomonadota	Gammaproteobacteria	Alteromonadales	Shewanellaceae	Shewanella	Shewanella_mesophila	0.000637203	0.000603884	0.000249311	0.000494173	0.000231197	0.000192997	0.00030406	0.000552783	0.000408201	0.000208392	0.000311995	0.000616118	0.000391744	0.000157326	0.000746261	0.000213012	0.000170229	0.000550164	0.00074121	0.000410645
KRAKEN_817	1.70017	4.22e-07	Bacteroidota	Bacteroidia	Bacteroidales	Bacteroidaceae	Bacteroides	Bacteroides_fragilis	0.000876154	0.00143422	0.000770596	0.000684239	0.000809189	0.000759927	0.00100574	0.00168238	0.00100281	0.000208392	0.00124798	0.00123223	0.00156697	0.000943956	0.00106609	0.00106506	0.000851146	0.000970878	0.00124523	0.00103979
KRAKEN_2742601	1.69732	6.01e-07	Bacillota	Bacilli	Lactobacillales	Lactobacillaceae	Limosilactobacillus	Limosilactobacillus_portuensis	0.000398252	0.00083034	0.00183583	0.00250888	0.00138718	0.00158017	0.00145013	0.00209096	0.00151022	0.00201446	0.00109198	0.00164298	0.00105771	0.00157326	0.00266522	0.00191711	0.00153206	0.00139159	0.00112664	0.0016013
KRAKEN_2004710	1.69725	3.95e-06	Bacteroidota	Flavobacteriia	Flavobacteriales	Weeksellaceae	Cloacibacterium	Cloacibacterium_caeni	0.000796504	0.000792598	0.000385298	0.000646226	0.000500927	0.00015681	0.00145013	0.000721021	0.000681189	0.000347321	0.000545992	0.00082149	0.000822662	0.000707967	0.000426435	0.000639037	0.000851146	0.000809065	0.000889452	0.000686057
KRAKEN_248903	1.69693	0.000207054	Bacillota	Bacilli	Bacillales	Paenibacillaceae	Paenibacillus	Paenibacillus_xylanilyticus	0.000876154	0.00169842	0.000815926	0.00117841	0.00131012	0.000989112	0.00182436	0.00115363	0.00123077	0.000694641	0.00210597	0.00184835	0.00129275	0.00102262	0.000319826	0.00138458	0.00153206	0.00100324	0.000533671	0.00117377
KRAKEN_2608253	1.69421	0.000217889	Bacteroidota	Flavobacteriia	Flavobacteriales	Flavobacteriaceae	Nonlabens	Nonlabens_sp.	0.000318601	0.000377427	0.000203981	0.000380133	0.000308262	0.000253309	9.36e-05	0.000528749	0.000308008	0	0	0.000410745	0.000391744	0.000550641	0.000426435	0.000106506	8.51e-05	0.000517802	0.000681913	0.000317089
KRAKEN_293387	1.69358	4.83e-08	Bacillota	Bacilli	Bacillales	Bacillaceae	Bacillus	Bacillus_altitudinis	0.00127441	0.001321	0.000498621	0.00110238	0.00096332	0.000434244	0.00088879	0.0010575	0.000942533	0.000694641	0.000857987	0.00287522	0.000744313	0.00133727	0.0012793	0.000852049	0.000340459	0.000841428	0.000711561	0.00105342
KRAKEN_3003260	1.68979	1.15e-05	Bacteroidota	Flavobacteriia	Flavobacteriales	Flavobacteriaceae	Flavobacterium	Flavobacterium_gelatinilyticum	0.00167266	0.00226457	0.000475957	0.00102636	0.00104039	0.000422182	0.00058473	0.000600851	0.00101096	0.000277857	0.00116998	0.00164298	0.00129275	0.00110128	0.00106609	0.00138458	0.000340459	0.00061489	0.00100804	0.000989892
KRAKEN_28132	1.68599	1.13e-07	Bacteroidota	Bacteroidia	Bacteroidales	Prevotellaceae	Prevotella	Prevotella_melaninogenica	0.000876154	0.00143422	0.000815926	0.000988345	0.00100185	0.000603117	0.00088879	0.00149011	0.00101231	0.000625177	0.000545992	0.00143761	0.00148863	0.00102262	0.000319826	0.00127807	0.00119161	0.00113269	0.00145277	0.0010495
KRAKEN_2913620	1.68575	2.31e-06	Bacteroidota	Bacteroidia	Bacteroidales	Prevotellaceae	Prevotella	Prevotella_sp.	0.000398252	0.000490656	0.000203981	0.000380133	0.000115598	0.00036187	0.000327449	0.000480681	0.000344828	0.000138928	0.000233996	0.000616118	0.000391744	0.000707967	0.000319826	0	0.000340459	0.000323626	0.000504023	0.000357669
KRAKEN_2995142	1.6847	0.000360474	Pseudomonadota	Gammaproteobacteria	Xanthomonadales	Xanthomonadaceae	Pseudoxanthomonas	Pseudoxanthomonas_sp.	0.0162487	0.0178901	0.0174291	0.0197669	0.0189196	0.0235095	0.0230851	0.0103587	0.018401	0.0404281	0.0289376	0.0100633	0.00442671	0.00833828	0.00575687	0.0164019	0.0222149	0.0102589	0.00394323	0.015077
KRAKEN_91604	1.68414	3.85e-05	Pseudomonadota	Alphaproteobacteria	Holosporales	Candidatus	Paracaedibacteraceae	Candidatus_Paracaedibacter	7.97e-05	0.000490656	0.000453292	0.000266093	0.000346795	0.000241247	0.000233892	0.000624885	0.00034207	6.95e-05	0.000311995	0.000616118	0.000705139	0.000550641	0.000213218	0.000213012	0.000425573	0.000226538	0.000444726	0.000377646
KRAKEN_2590012	1.68292	1.46e-07	Bacillota	Bacilli	Bacillales	Bacillaceae	Lysinibacillus	Lysinibacillus_agricola	0.000637203	0.000528398	0.000362634	0.000304106	0.000616525	0.00020506	0.00058473	0.000384545	0.0004529	0.000347321	0.000311995	0.00102686	0.000705139	0.000393315	0.000533044	0.000532531	0.000255344	0.000194176	0.000444726	0.000474445
KRAKEN_2893886	1.6818	6.34e-07	Bacteroidota	Flavobacteriia	Flavobacteriales	Flavobacteriaceae	Flavobacterium	Flavobacterium_sp.	0.000955804	0.000717112	0.000317304	0.000456159	0.000770656	0.000325683	0.000467784	0.000672953	0.000585432	0.000277857	0.000389994	0.00082149	0.00105771	0.000314652	0.000426435	0.000213012	0.000680917	0.000388351	0.00106734	0.000563776
KRAKEN_1961362	1.68009	0.00084041	Pseudomonadota	Alphaproteobacteria	Sphingomonadales	Sphingomonadaceae	Sphingomonas	Sphingomonas_sp.	0.012983	0.0107189	0.0484569	0.0214015	0.0212316	0.0293959	0.0245119	0.0298983	0.0248248	0.0586277	0.0315115	0.0082149	0.00415248	0.0103049	0.0128997	0.0211947	0.0235768	0.0109062	0.0393731	0.0220762
KRAKEN_397260	1.67972	1.86e-05	Pseudomonadota	Alphaproteobacteria	Sphingomonadales	Sphingomonadaceae	Sphingomonas	Sphingomonas_sanxanigenens	0.0204701	0.0306471	0.0311185	0.0289661	0.0335621	0.034643	0.0312948	0.023265	0.0292458	0.0523065	0.0366594	0.0139653	0.00783487	0.0124288	0.014179	0.0368511	0.0385569	0.0207768	0.0179373	0.0251496
KRAKEN_3025668	1.67934	0.000367607	Bacteroidota	Flavobacteriia	Flavobacteriales	Flavobacteriaceae	Flavobacterium	Flavobacterium_sp.	0.000637203	0.00166068	0.000181317	0.000342119	0.000385328	0.000277434	0.000374227	0.000696987	0.000569412	6.95e-05	0.000467993	0.000205373	0.000705139	0.000393315	0.000639653	0.00106506	0.000766032	0.000517802	0.000681913	0.000551178
KRAKEN_1511	1.6789	0.000599116	Bacillota	Clostridia	Eubacteriales	Peptostreptococcaceae	Acetoanaerobium	Acetoanaerobium_sticklandii	0.000637203	0.000490656	0.00029464	0.000342119	0.000308262	2.41e-05	0.000374227	0.000360511	0.000353965	0.000138928	0.000389994	0.000205373	0.000548441	7.87e-05	0.000106609	0.000319518	0.000595802	0.000420714	0.000474374	0.000327845
KRAKEN_1639133	1.67778	1.75e-07	Pseudomonadota	Gammaproteobacteria	Enterobacterales	Enterobacteriaceae	Citrobacter	Citrobacter_portucalensis	0.000637203	0.000717112	0.000430627	0.000684239	0.000809189	0.000506618	0.000514563	0.000456647	0.000594525	0.00118089	0.000857987	0.000616118	0.000548441	0.000235989	0.000319826	0.000213012	0.000510688	0.000647252	0.000355781	0.000548598
KRAKEN_2926907	1.67713	1.03e-05	Bacteroidota	Flavobacteriia	Flavobacteriales	Flavobacteriaceae	Abyssalbus	Abyssalbus_ytuae	0.000796504	0.00117003	0.000407963	0.000494173	0.000462394	0.000325683	0.000631509	0.00115363	0.000680236	0.000277857	0.000467993	0.00143761	0.000548441	0.00102262	0.000746261	0.000213012	0.00102138	0.000485439	0.00133418	0.000755478
KRAKEN_2949996	1.67487	7.81e-05	Bacteroidota	Flavobacteriia	Flavobacteriales	Flavobacteriaceae	Aquimarina	Aquimarina_sp.	0.000557553	0.000566141	0.000317304	0.000418146	0.000577992	0.000168873	0.000187114	0.000793123	0.000448281	0.000138928	0.000545992	0.000410745	0.000470093	0.000235989	0.000319826	0.000319518	0.000340459	0.000517802	0.00100804	0.00043074
KRAKEN_436516	1.67441	1.02e-05	Bacillota	Bacilli	Bacillales	Bacillaceae	Lysinibacillus	Lysinibacillus_parviboronicapiens	0.000398252	0.000754855	0.000317304	0.000266093	0.000346795	0.000192997	0.000537952	0.000696987	0.000438904	0.000486249	0.000311995	0.00123223	0.000430918	0.000707967	0.000639653	0.000106506	0.000255344	0.000194176	0.000622616	0.000498766
KRAKEN_2989816	1.67425	1.7e-09	Bacteroidota	Flavobacteriia	Flavobacteriales	Flavobacteriaceae	Flavobacterium	Flavobacterium_sp.	0.00501797	0.00392524	0.00206248	0.00440954	0.00285143	0.00164048	0.00374227	0.00415789	0.00347591	0.00145875	0.00257396	0.00616118	0.0047401	0.00416914	0.00298505	0.00308868	0.00263855	0.0034628	0.00527741	0.00365556
KRAKEN_2584940	1.67218	0.00038079	Bacteroidota	Cytophagia	Cytophagales	Hymenobacteraceae	Hymenobacter	Hymenobacter_sp.	0.00215056	0.00343459	0.00228912	0.00467563	0.00319822	0.00308796	0.00453751	0.00153818	0.00311397	0.000694641	0.00116998	0.00862565	0.00203707	0.0048771	0.00863531	0.000213012	0.00621337	0.00249192	0.00115629	0.00361143
KRAKEN_59779	1.66813	5.04e-06	Pseudomonadota	Alphaproteobacteria	Rhodobacterales	Paracoccaceae	Paracoccus	Paracoccus_marcusii	0.0153725	0.0306848	0.0261096	0.0714269	0.072249	0.0577786	0.0577713	0.0411222	0.0465644	0.0717564	0.0105298	0.133492	0.0192346	0.0614358	0.0422171	0.0731697	0.0383016	0.0170551	0.0293223	0.0496515
KRAKEN_38293	1.66555	0.000150975	Pseudomonadota	Gammaproteobacteria	Vibrionales	Vibrionaceae	Photobacterium	Photobacterium_damselae	0.00127441	0.00041517	0.000385298	0.000836292	0.000616525	0.000349808	0.000514563	0.00146608	0.000732267	0.000277857	0.000935986	0.00082149	0.00105771	0.000550641	0.000533044	0.000213012	0.000680917	0.00129451	0.000978397	0.000734356
KRAKEN_683124	1.66298	4.11e-06	Bacteroidota	Flavobacteriia	Flavobacteriales	Flavobacteriaceae	Flavobacterium	Flavobacterium_haoranii	0.000557553	0.000377427	0.000226646	0.000532186	0.000462394	0.000192997	0.000397617	0.000552783	0.00041245	0.000208392	0.000233996	0.00082149	0.000705139	0.000235989	0.000106609	0.000532531	0.000340459	0.000388351	0.000533671	0.000410663
KRAKEN_2774189	1.66149	0.000212226	Pseudomonadota	Alphaproteobacteria	Caulobacterales	Caulobacteraceae	Brevundimonas	Brevundimonas_pondensis	0.0150539	0.0137384	0.0148	0.0413204	0.020538	0.0303247	0.0311778	0.02115	0.0235129	0.0411922	0.0322915	0.0131438	0.00654212	0.00825961	0.0085287	0.0253485	0.0251088	0.0154046	0.0246378	0.0200458
KRAKEN_2906798	1.6596	8.01e-10	Cyanobacteriota	Cyanophyceae	Pseudanabaenales	Leptolyngbyaceae	Leptodesmis	Leptodesmis_sichuanensis	0.00103546	0.00135874	0.000929249	0.00136848	0.00119452	0.000711678	0.00109929	0.00141801	0.00113943	0.000625177	0.000857987	0.00184835	0.0015278	0.00117994	0.00138591	0.000426025	0.00110649	0.000906153	0.00180855	0.00116724
KRAKEN_2565555	1.65879	3.63e-08	Pseudomonadota	Alphaproteobacteria	Sphingomonadales	Sphingomonadaceae	Sphingomonas	Sphingomonas_sp.	0.0133016	0.0147574	0.0152079	0.0159656	0.018226	0.0196134	0.0194832	0.0161509	0.0165883	0.0210476	0.0120898	0.0112955	0.00462258	0.0150246	0.0382726	0.0152304	0.0171932	0.00864082	0.0171071	0.0160524
KRAKEN_102116	1.65844	8.19e-06	Cyanobacteriota	Cyanophyceae	Pleurocapsales	Dermocarpellaceae	Stanieria	Stanieria_cyanosphaera	0.00151336	0.000792598	0.000725267	0.000722252	0.000732123	0.000470431	0.000421006	0.000937328	0.000789295	0.000416785	0.00116998	0.00143761	0.000665964	0.00078663	0.000639653	0.000639037	0.000255344	0.0010356	0.000681913	0.000772852
KRAKEN_373891	1.65803	3.51e-05	Bacteroidota	Cytophagia	Cytophagales	Flammeovirgaceae	Flammeovirga	Flammeovirga_kamogawensis	0.000637203	0.000679369	0.000158652	0.000532186	0.000231197	0.000277434	0.000397617	0.000504715	0.000427297	0.000138928	0.000389994	0.00164298	0.000587616	0.000629304	0.000213218	0.000106506	0.000340459	0.000388351	0.000355781	0.000479314
KRAKEN_2748320	1.65761	2.16e-09	Bacteroidota	Flavobacteriia	Flavobacteriales	Flavobacteriaceae	Flavobacterium	Flavobacterium_inviolabile	0.00119476	0.00177391	0.00083859	0.000836292	0.000616525	0.00077199	0.00142674	0.00161028	0.00113364	0.000694641	0.00101398	0.00205373	0.000940185	0.00125861	0.000959479	0.000745543	0.00127672	0.00122978	0.00157136	0.0011744
KRAKEN_1165	1.65689	0.000160385	Cyanobacteriota	Cyanophyceae	Nostocales	Nostocaceae	Anabaena	Anabaena_cylindrica	0.000637203	0.000603884	0.000475957	0.000722252	0.000616525	0.000289496	0.000187114	0.000480681	0.000501639	0.000208392	0.000155998	0.00143761	0.000587616	0.00110128	0.000426435	0.000532531	0.000595802	0.000420714	0.000207539	0.000567392
KRAKEN_2220073	1.65659	0.000106752	Bdellovibrionota	Bdellovibrionia	Bdellovibrionales	Pseudobdellovibrionaceae	Bdellovibrio	Bdellovibrio_sp.	0.0011151	0.000377427	0.00054395	0.000456159	0.000500927	0.000615179	0.00102913	0.000336477	0.000621794	0.000486249	0.000389994	0.000205373	0.000430918	0.000314652	0.000426435	0.000532531	0.000170229	0.00190939	0.000385429	0.00052512
KRAKEN_2936682	1.65454	0.000134445	Bacillota	Bacilli	Bacillales	Bacillaceae	Lysinibacillus	Lysinibacillus_sp.	0.000955804	0.000264199	0.000249311	0.000646226	0.000577992	0.000229184	0.000491173	0.000961362	0.000546906	0.000138928	0.000311995	0.00123223	0.00125358	0.000550641	0.000746261	0.000213012	0.000255344	0.00074434	0.000444726	0.000589106
KRAKEN_298657	1.65345	0.000509154	Pseudomonadota	Gammaproteobacteria	Alteromonadales	Pseudoalteromonadaceae	Pseudoalteromonas	Pseudoalteromonas_spongiae	0.000716853	0.00041517	0.000226646	0.00022808	0.000308262	0.000180935	0.000210503	0.000336477	0.000327866	0.000208392	7.8e-05	0.00102686	0.000548441	0	0.000106609	0.000319518	8.51e-05	0.000453077	0.000504023	0.000333002
KRAKEN_1658616	1.65137	1.35e-05	Lentisphaerota	Lentisphaeria	Lentisphaerales	Lentisphaeraceae	Lentisphaera	Lentisphaera_profundi	0.000955804	0.00101905	0.000226646	0.000570199	0.000423861	0.000337745	0.000187114	0.000721021	0.000555181	0.000208392	0.000467993	0.000616118	0.00062679	0.000707967	0.000319826	0.000426025	0.000425573	0.00074434	0.000681913	0.000522494
KRAKEN_2937788	1.64894	6.48e-06	Pseudomonadota	Alphaproteobacteria	Sphingomonadales	Sphingomonadaceae	Sphingomonas	Sphingomonas_sp.	0.0153725	0.0181165	0.0212141	0.0221237	0.0225802	0.021664	0.0222665	0.0196839	0.0203777	0.0359824	0.0227757	0.00718804	0.0062679	0.0117208	0.0134327	0.0210882	0.0269813	0.0120389	0.0208725	0.0178348
KRAKEN_246787	1.64708	1.19e-05	Bacteroidota	Bacteroidia	Bacteroidales	Bacteroidaceae	Bacteroides	Bacteroides_cellulosilyticus	0.00127441	0.000792598	0.000679938	0.000722252	0.000809189	0.000422182	0.000514563	0.000817157	0.000754036	0.000277857	0.000857987	0.00102686	0.00113606	0.0014946	0.000319826	0	0.000595802	0.000582527	0.00100804	0.000729956
KRAKEN_45668	1.64592	1.61e-05	Bacillota	Bacilli	Bacillales	Bacillaceae	Halobacillus	Halobacillus_litoralis	0.000637203	0.000113228	0.000203981	0.000456159	0.000577992	0.000373932	0.000444395	0.000480681	0.000410946	6.95e-05	0.000467993	0.00102686	0.000509267	0.000865293	0.000319826	0.000106506	0.000425573	0.000388351	0.00017789	0.000435706
KRAKEN_1979527	1.63875	9.32e-05	Actinomycetota	Actinomycetes	Mycobacteriales	Corynebacteriaceae	Corynebacterium	Corynebacterium_kefirresidentii	0.00278776	0.00139648	0.000997242	0.00178662	0.00111745	0.00237628	0.00240909	0.00307636	0.00199341	0.0017366	0.000857987	0.00266984	0.000587616	0.00558507	0.00575687	0.000532531	0.00238321	0.00106797	0.000889452	0.00220672
KRAKEN_1173026	1.63572	0.000840822	Cyanobacteriota	Cyanophyceae	Chroococcales	Chroococcaceae	Gloeocapsa	Gloeocapsa_sp.	0.00119476	0.00120777	0.0028784	0.00136848	0.00150278	0.00533155	0.00163725	0.000937328	0.00200729	0.00215339	0.00155998	0.00616118	0.000822662	0.00220256	0.00170574	0.0034082	0.000255344	0.000550164	0.00121558	0.00200348
KRAKEN_1363	1.63523	0.000918827	Bacillota	Bacilli	Lactobacillales	Streptococcaceae	Lactococcus	Lactococcus_garvieae	0.000398252	0.000679369	0.000135988	0.000418146	0.000423861	0.000325683	0.000421006	0.000624885	0.000428399	0.000208392	0.000389994	0	0.000470093	0.000550641	0.00149252	0	0.000170229	0.000517802	0.000326132	0.000412581
KRAKEN_1254	1.63422	1.85e-07	Bacillota	Bacilli	Lactobacillales	Lactobacillaceae	Pediococcus	Pediococcus_acidilactici	0.000318601	0.000301942	0.000317304	0.000304106	0.00026973	0.000301558	0.000327449	0.000312443	0.000306642	6.95e-05	0.000155998	0.00123223	0.000391744	0.000314652	0.000639653	0.000106506	0.000595802	0.000194176	0.000148242	0.000384851
KRAKEN_1590	1.63323	5.29e-06	Bacillota	Bacilli	Lactobacillales	Lactobacillaceae	Lactiplantibacillus	Lactiplantibacillus_plantarum	0.00310636	0.00135874	0.00809126	0.0068804	0.00265876	0.00481287	0.00596425	0.00435016	0.00465285	0.00854409	0.00233996	0.00636655	0.00477927	0.00432646	0.00628992	0.00457976	0.0040855	0.00313917	0.00219398	0.00466447
KRAKEN_2795738	1.63245	8.31e-07	Bacteroidota	Sphingobacteriia	Sphingobacteriales	Sphingobacteriaceae	Sphingobacterium	Sphingobacterium_sp.	0.000716853	0.000754855	0.00058928	0.00102636	0.000500927	0.000446306	0.000537952	0.00103346	0.000700749	0.000416785	0.000311995	0.000616118	0.00109688	0.000550641	0.000746261	0.000852049	0.000425573	0.000517802	0.00130453	0.000683864
KRAKEN_1597	1.63242	9.32e-07	Bacillota	Bacilli	Lactobacillales	Lactobacillaceae	Lacticaseibacillus	Lacticaseibacillus_paracasei	0.00103546	0.00101905	0.00199448	0.00163457	0.000423861	0.00159223	0.00137996	0.00223517	0.00141435	0.0017366	0.000857987	0.0022591	0.00101853	0.00204524	0.00223878	0.00138458	0.00127672	0.000970878	0.00139347	0.00151819
KRAKEN_1538644	1.63049	1.07e-06	Bacteroidota	Sphingobacteriia	Sphingobacteriales	Sphingobacteriaceae	Sphingobacterium	Sphingobacterium_sp.	0.00175231	0.00101905	0.00083859	0.000950332	0.00107892	0.000856426	0.00100574	0.00177852	0.00115999	0.000555713	0.000857987	0.000616118	0.00117523	0.0014946	0.00170574	0.00117157	0.000595802	0.000841428	0.00222363	0.00112378
KRAKEN_3015997	1.62879	6.8e-05	Pseudomonadota	Alphaproteobacteria	Caulobacterales	Caulobacteraceae	Brevundimonas	Brevundimonas_sp.	0.0182399	0.0189469	0.0190156	0.0364167	0.0265491	0.033678	0.0350136	0.0213663	0.0261533	0.0453601	0.0389994	0.0141707	0.0114389	0.00896758	0.01226	0.0218338	0.0221298	0.0133658	0.0242227	0.0212749
KRAKEN_291645	1.62782	2.29e-07	Bacteroidota	Bacteroidia	Bacteroidales	Bacteroidaceae	Bacteroides	Bacteroides_nordii	0.000557553	0.000868083	0.000385298	0.000570199	0.000577992	0.000313621	0.000678287	0.000672953	0.000577998	0.000555713	0.000467993	0.00082149	0.000587616	0.000393315	0.000426435	0.000745543	0.000255344	0.00061489	0.000652264	0.00055206
KRAKEN_172045	1.62675	6.03e-05	Bacteroidota	Flavobacteriia	Flavobacteriales	Weeksellaceae	Elizabethkingia	Elizabethkingia_miricola	0.000398252	0.000679369	0.000407963	0.000494173	0.000346795	0.000168873	0.000374227	0.000456647	0.000415787	0	0.000779988	0.000616118	0.000391744	0.000393315	0.000426435	0	0.000425573	0.000517802	0.000415077	0.000396605
KRAKEN_1173263	1.62472	0.000313556	Cyanobacteriota	Cyanophyceae	Synechococcales	Synechococcaceae	Synechococcus	Synechococcus_sp.	0.000398252	0.000490656	0.000317304	0.000266093	0.000308262	0.000108561	0.000280671	0.000480681	0.00033131	0.000138928	0.000389994	0	0.000587616	0.000393315	0.000106609	0.000213012	8.51e-05	0.000194176	0.000711561	0.000282031
KRAKEN_727	1.62326	1.94e-06	Pseudomonadota	Gammaproteobacteria	Pasteurellales	Pasteurellaceae	Haemophilus	Haemophilus_influenzae	0.000955804	0.000717112	0.00058928	0.000456159	0.000231197	0.000265371	0.000280671	0.000432613	0.000491026	0.000208392	0.000389994	0.000205373	0.000470093	0.000629304	0.000639653	0.000213012	0.000595802	0.000485439	0.000563319	0.000440038
KRAKEN_1737490	1.62188	6.77e-05	Pseudomonadota	Gammaproteobacteria	Cellvibrionales	Cellvibrionaceae	Agarilytica	Agarilytica_rhodophyticola	0.000477902	0.000566141	0.000203981	0.000570199	0.000385328	0.000241247	0.000233892	0.000456647	0.000391917	0	0.00062399	0.000616118	0.000352569	0.000629304	0.000213218	0.000426025	8.51e-05	0.000291264	0.000504023	0.000374161
KRAKEN_2599296	1.62153	5.71e-11	Pseudomonadota	Alphaproteobacteria	Rhodobacterales	Paracoccaceae	Qingshengfaniella	Qingshengfaniella_alkalisoli	0.00605343	0.00637852	0.00482756	0.00509378	0.00558726	0.00465606	0.00392939	0.00538363	0.0052387	0.00187553	0.00499192	0.00800953	0.00697304	0.00503443	0.00405113	0.00362121	0.00331947	0.00618126	0.00655229	0.00506098
KRAKEN_1402861	1.61879	3.15e-07	Bacillota	Bacilli	Bacillales	Bacillaceae	Priestia	Priestia_filamentosa	0.00167266	0.00215134	0.000611944	0.00148252	0.00165691	0.00072374	0.0017308	0.00153818	0.00144601	0.000903034	0.00155998	0.0022591	0.00191954	0.0021239	0.00181235	0.000852049	0.000766032	0.000776703	0.00112664	0.00140993
KRAKEN_1813468	1.61678	3.11e-05	Pseudomonadota	Alphaproteobacteria	Sphingomonadales	Sphingomonadaceae	Sphingomonas	Sphingomonas_naphthae	0.0162487	0.0221927	0.0245911	0.0240624	0.0272042	0.0265733	0.0259152	0.0209337	0.0234652	0.0417479	0.0269876	0.00903639	0.00638542	0.0104622	0.0115137	0.0283306	0.0270665	0.0147897	0.0184709	0.0194791
KRAKEN_2681766	1.61632	2.45e-06	Bacteroidota	Bacteroidia	Marinilabiliales	Prolixibacteraceae	Maribellus	Maribellus_comscasis	0.00119476	0.00177391	0.00083859	0.00110238	0.000847722	0.000446306	0.000912179	0.0012738	0.00104871	0.000347321	0.00116998	0.0022591	0.0013711	0.000865293	0.00085287	0.000745543	0.000510688	0.000873791	0.00148242	0.00104781
KRAKEN_1699624	1.61517	0.00367307	Pseudomonadota	Gammaproteobacteria	Moraxellales	Moraxellaceae	Psychrobacter	Psychrobacter_sp.	0	0.000150971	6.8e-05	0.000304106	3.85e-05	0.00036187	0.000140335	0.000480681	0.000193058	0.000347321	7.8e-05	0.000616118	0.000156698	7.87e-05	0.000426435	0.000213012	0.000255344	9.71e-05	0.00017789	0.000244662
KRAKEN_1751056	1.60955	6.37e-06	Bacteroidota	Flavobacteriia	Flavobacteriales	Flavobacteriaceae	Flavobacterium	Flavobacterium_ammonificans	0.00103546	0.000641627	0.000498621	0.000684239	0.000462394	0.00036187	0.000725065	0.000865226	0.000659312	0.000208392	0.000545992	0.00082149	0.000979359	0.000629304	0.000533044	0.000426025	0.000595802	0.00061489	0.000948748	0.000630305
KRAKEN_1353891	1.60843	9.13e-15	Pseudomonadota	Betaproteobacteria	Burkholderiales	Alcaligenaceae	Achromobacter	Achromobacter_deleyi	0.0204701	0.0194375	0.0344955	0.0358465	0.0337547	0.0327131	0.0345225	0.0250915	0.0295414	0.0264658	0.0151318	0.0544237	0.0231912	0.0305999	0.0327289	0.0370641	0.0353226	0.0177024	0.0226514	0.0295282
KRAKEN_74313	1.60761	0.000137466	Pseudomonadota	Alphaproteobacteria	Caulobacterales	Caulobacteraceae	Brevundimonas	Brevundimonas_subvibrioides	0.0194347	0.0232495	0.0238658	0.0427269	0.0331382	0.0431229	0.0409311	0.0341043	0.0325717	0.0545293	0.0482813	0.0143761	0.0135543	0.0121141	0.0111939	0.0246029	0.0295348	0.016602	0.0389283	0.0263717
KRAKEN_544645	1.60707	5.95e-06	Bacteroidota	Bacteroidia	Bacteroidales	Odoribacteraceae	Butyricimonas	Butyricimonas_virosa	0.00103546	0.000264199	0.000339969	0.000418146	0.000308262	0.000373932	0.000327449	0.000480681	0.000443512	0.000138928	0.000233996	0.00082149	0.00062679	0.000314652	0.000213218	0.000532531	0.000425573	0.00061489	0.000266835	0.00041889
KRAKEN_1381597	1.60151	0.00173338	Pseudomonadota	Alphaproteobacteria	Sphingomonadales	Sphingomonadaceae	Sphingomonas	Sphingomonas_sp.	7.97e-05	0.000377427	0.000271975	0.000304106	0.000732123	0.00127861	0.000748455	0.00100943	0.000600228	0.000972498	0.000545992	0.000205373	0.000156698	0.000235989	0.000533044	0.000319518	0.000851146	0.000582527	0.00106734	0.000547013
KRAKEN_371142	1.59933	4.56e-06	Bacteroidota	Sphingobacteriia	Sphingobacteriales	Sphingobacteriaceae	Sphingobacterium	Sphingobacterium_daejeonense	0.000557553	0.000490656	0.000362634	0.000646226	0.000655058	0.000337745	0.000374227	0.000672953	0.000512132	0.000138928	0.000311995	0.000410745	0.000665964	0.000629304	0.000746261	0.000213012	0.000255344	0.000388351	0.000948748	0.000470865
KRAKEN_2583231	1.59377	2.88e-06	Pseudomonadota	Alphaproteobacteria	Hyphomicrobiales	Rhizobiaceae	Rhizobium	Rhizobium_indicum	0.00430112	0.00543495	0.00464624	0.00471365	0.00485513	0.00674285	0.00535613	0.00384545	0.00498694	0.00819677	0.00444593	0.00266984	0.00238964	0.00173059	0.00191896	0.0070294	0.0069794	0.00355989	0.00352816	0.00424486
KRAKEN_29429	1.59305	0.000240296	Pseudomonadota	Alphaproteobacteria	Hyphomicrobiales	Methylobacteriaceae	Methylorubrum	Methylorubrum_zatmanii	0.000557553	0.000981311	0.000997242	0.00106437	0.00127158	0.000952925	0.000748455	0.00228323	0.00110708	0.000903034	0.00116998	0.00102686	0.000156698	0.000393315	0.000533044	0.00138458	0.00221298	0.000906153	0.00216433	0.0010851
KRAKEN_289435	1.59048	2.6e-05	Cyanobacteriota	Cyanophyceae	Nostocales	Aphanizomenonaceae	Sphaerospermopsis	Sphaerospermopsis_kisseleviana	0.000398252	0.00113228	0.000566615	0.000646226	0.000655058	0.000349808	0.000467784	0.0011296	0.000668203	0.000208392	0.00116998	0.00143761	0.000470093	0.000550641	0.000959479	0.000426025	0.000425573	0.00061489	0.000533671	0.000679635
KRAKEN_2970925	1.58937	8.84e-05	Pseudomonadota	Alphaproteobacteria	Sphingomonadales	Sphingomonadaceae	Sphingobium	Sphingobium_sp.	0.0144964	0.0200414	0.018381	0.01722	0.0210389	0.019155	0.020372	0.0115604	0.0177831	0.0319535	0.0178617	0.00759878	0.00528854	0.00684368	0.0060767	0.0238574	0.0227256	0.0153075	0.00595932	0.0143473
KRAKEN_2893885	1.5844	2.56e-06	Bacteroidota	Flavobacteriia	Flavobacteriales	Flavobacteriaceae	Flavobacterium	Flavobacterium_sp.	0.000876154	0.00128325	0.000385298	0.00102636	0.000732123	0.000554868	0.000561341	0.00103346	0.000806607	0.000764105	0.000701989	0.00205373	0.000665964	0.00125861	0.000213218	0.000213012	0.000851146	0.000550164	0.0009191	0.000819103
KRAKEN_1535204	1.58201	0.000183158	Bacillota	Bacilli	Bacillales	Bacillaceae	Metabacillus	Metabacillus_endolithicus	0.000796504	0.0010568	0.000407963	0.000380133	0.000577992	0.000301558	0.000327449	0.000456647	0.00053813	0.000347321	0.000857987	0.000410745	0.000665964	0.000550641	0.000746261	0.000639037	0.000340459	9.71e-05	0.000207539	0.000486305
KRAKEN_2986827	1.58176	4.82e-09	Bacteroidota	Flavobacteriia	Flavobacteriales	Flavobacteriaceae	Flavobacterium	Flavobacterium_sp.	0.0011151	0.000943569	0.000498621	0.000836292	0.00096332	0.00056693	0.000678287	0.000913294	0.000814427	0.000277857	0.000545992	0.00184835	0.000665964	0.00110128	0.000639653	0.000319518	0.000851146	0.000582527	0.00118593	0.000801823
KRAKEN_2005456	1.58141	1.13e-06	Cyanobacteriota	Cyanophyceae	Nostocales	Hapalosiphonaceae	Fischerella	Fischerella_sp.	0.000876154	0.00101905	0.000430627	0.00152053	0.00131012	0.000470431	0.00058473	0.000648919	0.00085757	0.000416785	0.000467993	0.0022591	0.00105771	0.000707967	0.00159913	0.000426025	0.000936261	0.000453077	0.000652264	0.000897631
KRAKEN_2697010	1.58124	4.36e-05	Bacteroidota	Flavobacteriia	Flavobacteriales	Flavobacteriaceae	Winogradskyella	Winogradskyella_helgolandensis	0.000477902	0.000452913	0.000362634	0.000646226	0.000500927	0.000217122	0.000233892	0.000600851	0.000436558	0.000138928	0.000389994	0.000410745	0.000979359	0.000235989	0.000319826	0.000532531	0.000340459	0.000291264	0.000385429	0.000402452
KRAKEN_2995161	1.58048	3.81e-06	Bacteroidota	Sphingobacteriia	Sphingobacteriales	Sphingobacteriaceae	Pedobacter	Pedobacter_sp.	0.00143371	0.00150971	0.000521286	0.000760265	0.00154131	0.00104942	0.000818622	0.000793123	0.00105343	0.000416785	0.00062399	0.00143761	0.00133193	0.000943956	0.00213218	0.000639037	0.00127672	0.000453077	0.000978397	0.00102337
KRAKEN_1474	1.57878	0.000673416	Bacillota	Bacilli	Bacillales	Planococcaceae	Sporosarcina	Sporosarcina_pasteurii	0.000159301	0.000679369	6.8e-05	0.000304106	0.000577992	0.000120623	0.000187114	0.000144204	0.000280089	0.000138928	0	0.000616118	0.000352569	0.000550641	0.000426435	0.000106506	0	0.000258901	0.000237187	0.000268729
KRAKEN_485448	1.57701	1.12e-06	Pseudomonadota	Gammaproteobacteria	Alteromonadales	Colwelliaceae	Thalassomonas	Thalassomonas_haliotis	0.000637203	0.0010568	0.000521286	0.000304106	0.000655058	0.000651366	0.000397617	0.000672953	0.000612048	0.000277857	0.00062399	0.000616118	0.000430918	0.000393315	0.0012793	0.000106506	0.000510688	0.000873791	0.000533671	0.000564616
KRAKEN_818	1.577	5.07e-09	Bacteroidota	Bacteroidia	Bacteroidales	Bacteroidaceae	Bacteroides	Bacteroides_thetaiotaomicron	0.00135406	0.00128325	0.000521286	0.000570199	0.000847722	0.000952925	0.000912179	0.0011296	0.000946403	0.000486249	0.000545992	0.00184835	0.00129275	0.000550641	0.0011727	0.000426025	0.000510688	0.000938516	0.00124523	0.000901715
KRAKEN_189426	1.57674	8.56e-07	Bacillota	Bacilli	Bacillales	Paenibacillaceae	Paenibacillus	Paenibacillus_odorifer	0.000557553	0.0010568	0.000521286	0.000912319	0.000886255	0.00077199	0.00088879	0.00103346	0.000828557	0.000138928	0.00101398	0.00184835	0.00113606	0.000471978	0.000213218	0.000319518	0.000936261	0.000841428	0.00109699	0.000801672
KRAKEN_2249356	1.5766	8.31e-05	Bacteroidota	Flavobacteriia	Flavobacteriales	Flavobacteriaceae	Flavobacterium	Flavobacterium_fluviale	0.000796504	0.00139648	0.000226646	0.000760265	0.000655058	0.000289496	0.000397617	0.000937328	0.000682424	0.000347321	0.000545992	0.000616118	0.000509267	0.000629304	0.000533044	0.000426025	0.000680917	0.000679615	0.00127488	0.000624248
KRAKEN_314275	1.57592	1.01e-08	Pseudomonadota	Gammaproteobacteria	Alteromonadales	Alteromonadaceae	Alteromonas	Alteromonas_mediterranea	0.000637203	0.000566141	0.000475957	0.000532186	0.000462394	0.000422182	0.000280671	0.000576817	0.000494194	0.000347321	0.000233996	0.00102686	0.000587616	0.000629304	0.000106609	0.000319518	0.000425573	0.000388351	0.000563319	0.000462847
KRAKEN_3019969	1.57319	0.000308284	Pseudomonadota	Gammaproteobacteria	Chromatiales	Chromatiaceae	Rheinheimera	Rheinheimera_sp.	0.000238951	0.000452913	0.000226646	0.000532186	0.000809189	0.000373932	0.000842012	0.000288409	0.00047053	0.000625177	0.000389994	0.00184835	0.000195872	0.000865293	0.000106609	0.000532531	0.000170229	0.000291264	5.93e-05	0.000508462
KRAKEN_2099387	1.57257	5.29e-06	Cyanobacteriota	Cyanophyceae	Nostocales	Tolypothrichaceae	Tolypothrix	Tolypothrix_sp.	0.000318601	0.0010568	0.000385298	0.000494173	0.000346795	0.000301558	0.000561341	0.000552783	0.000502168	0.000347321	0.000155998	0.000205373	0.000901011	0.000707967	0.000426435	0.000319518	0.000510688	0.000485439	0.000415077	0.000447483
KRAKEN_387661	1.56845	2.08e-05	Bacteroidota	Bacteroidia	Bacteroidales	Tannerellaceae	Parabacteroides	Parabacteroides_johnsonii	0.000557553	0.000792598	0.000226646	0.000342119	0.000423861	0.000434244	0.000421006	0.000721021	0.000489881	6.95e-05	0.000467993	0.00082149	0.000313395	0.000393315	0.000426435	0.000426025	0.000340459	0.000647252	0.000711561	0.000461743
KRAKEN_2895947	1.56835	6.35e-05	Bacteroidota	Flavobacteriia	Flavobacteriales	Flavobacteriaceae	Flavobacterium	Flavobacterium_cyclinae	0.0011151	0.000679369	0.000181317	0.000646226	0.000385328	0.00036187	0.000537952	0.0010575	0.000620583	6.95e-05	0.000233996	0.0022591	0.00062679	0.000629304	0.000533044	0.000426025	0.000851146	0.000420714	0.000948748	0.000699837
KRAKEN_1416779	1.56647	5.51e-05	Bacteroidota	Flavobacteriia	Flavobacteriales	Weeksellaceae	Epilithonimonas	Epilithonimonas_zeae	0.000955804	0.00083034	0.000521286	0.000684239	0.000423861	0.000253309	0.000421006	0.00124977	0.000667452	0.000208392	0.000311995	0.00123223	0.000979359	0.00078663	0.000426435	0.000532531	0.000595802	0.000550164	0.00115629	0.000677983
KRAKEN_2742683	1.56462	3.38e-07	Bacillota	Clostridia	Natranaerobiales	Natranaerofabaceae	Natranaerofaba	Natranaerofaba_carboxydovora	0.000796504	0.000641627	0.000362634	0.000532186	0.000847722	0.00036187	0.000350838	0.000384545	0.000534741	0.000277857	0.000233996	0.000205373	0.000587616	0.000629304	0.000426435	0.000319518	0.000425573	0.000388351	0.000800506	0.000429453
KRAKEN_2708020	1.56434	0.000143695	Pseudomonadota	Gammaproteobacteria	Legionellales	Legionellaceae	Legionella	Legionella_antarctica	0.000318601	0.000339685	0.000203981	0.000190066	0.000577992	0.000192997	0.000467784	0.000600851	0.000361495	0.000138928	7.8e-05	0.00082149	0.000313395	0.000157326	0.00085287	0.000213012	0.000425573	0.000194176	0.000652264	0.000384703
KRAKEN_2739062	1.56397	1.89e-05	Bacteroidota	Flavobacteriia	Flavobacteriales	Flavobacteriaceae	Flavobacterium	Flavobacterium_sp.	0.000716853	0.000603884	0.000475957	0.000760265	0.000539459	0.000494556	0.000280671	0.00100943	0.000610134	0.000208392	0.000701989	0.000616118	0.000587616	0.000707967	0.00085287	0.000426025	0.000255344	0.000517802	0.000859803	0.000573393
KRAKEN_914153	1.56307	4.41e-07	Pseudomonadota	Gammaproteobacteria	Alteromonadales	Alteromonadaceae	Salinimonas	Salinimonas_lutimaris	0.000637203	0.000339685	0.000271975	0.000418146	0.000308262	0.000591055	0.000327449	0.000360511	0.000406786	0.000208392	0.000545992	0.00082149	0.000313395	0.000235989	0.000319826	0	0.000255344	0.000291264	0.000681913	0.000367361
KRAKEN_2835648	1.5628	0.00222185	Bacteroidota	Cytophagia	Cytophagales	Hymenobacteraceae	Hymenobacter	Hymenobacter_sp.	0.00199126	0.00358556	0.00194916	0.00676636	0.00262023	0.0028829	0.00308738	0.00194676	0.0031037	0.000903034	0.000779988	0.00390208	0.00101853	0.00660769	0.01226	0.00138458	0.00331947	0.000938516	0.00109699	0.00322109
KRAKEN_878220	1.56083	5.95e-05	Bacteroidota	Flavobacteriia	Flavobacteriales	Weeksellaceae	Chryseobacterium	Chryseobacterium_sp.	0.000477902	0.000679369	0.000317304	0.000380133	0.000577992	0.000132686	0.000257281	0.000528749	0.000418927	0.000138928	0.000233996	0.000410745	0.00062679	0.000707967	0.000426435	0.000213012	0.000595802	0.000258901	0.000326132	0.000393871
KRAKEN_1462527	1.56022	5.33e-05	Bacillota	Bacilli	Bacillales	Bacillaceae	Oceanobacillus	Oceanobacillus_jeddahense	0.00119476	0.000566141	0.000430627	0.000608212	0.000577992	0.000180935	0.000514563	0.000865226	0.000617307	0.000555713	0.000701989	0.00082149	0.000587616	0.000471978	0.000213218	0.000745543	0.000340459	0.000679615	0.000474374	0.0005592
KRAKEN_117207	1.56013	0.000298161	Pseudomonadota	Alphaproteobacteria	Sphingomonadales	Sphingomonadaceae	Sphingopyxis	Sphingopyxis_alaskensis	0.0140981	0.018192	0.0283987	0.0180183	0.0240445	0.0198546	0.0197873	0.0122093	0.0193254	0.0316062	0.0179397	0.00698267	0.00705139	0.00707967	0.00586348	0.0316323	0.0186401	0.0192558	0.00539601	0.0151447
KRAKEN_457083	1.55789	0.00030237	Cyanobacteriota	Cyanophyceae	Nostocales	Tolypothrichaceae	Tolypothrix	Tolypothrix_tenuis	0.000796504	0.000868083	0.000317304	0.000836292	0.000693591	0.000217122	0.00030406	0.00117767	0.000651328	0.000138928	0.000311995	0.00082149	0.000783488	0.00110128	0.000746261	0.000958555	0.000255344	0.000679615	0.000622616	0.000641957
KRAKEN_374606	1.55701	5.79e-05	Pseudomonadota	Alphaproteobacteria	Hyphomicrobiales	Phyllobacteriaceae	Aminobacter	Aminobacter_sp.	0.0266829	0.0354027	0.0283987	0.0275976	0.0363364	0.0440517	0.0363936	0.0196118	0.0318094	0.0551545	0.0298735	0.0170459	0.0161007	0.0107768	0.011727	0.0381292	0.0426424	0.0243367	0.00764928	0.0253436
KRAKEN_2005462	1.55684	1.11e-09	Cyanobacteriota	Cyanophyceae	Nostocales	Calotrichaceae	Calothrix	Calothrix_sp.	0.000796504	0.000679369	0.000362634	0.000570199	0.000655058	0.000554868	0.00088879	0.000456647	0.000620509	0.000416785	0.000389994	0.00102686	0.000587616	0.000943956	0.000639653	0.000532531	0.000510688	0.000355989	0.000533671	0.000593775
KRAKEN_1484118	1.55416	0.000993961	Bacteroidota	Cytophagia	Cytophagales	Hymenobacteraceae	Hymenobacter	Hymenobacter_sp.	0.00509762	0.0057369	0.00480489	0.00535987	0.00581845	0.00641716	0.00535613	0.00317249	0.00522044	0.00583499	0.00288596	0.0117062	0.00285973	0.00676502	0.00842209	0.000745543	0.0098733	0.0021683	0.00130453	0.00525657
KRAKEN_1328	1.55344	0.00221879	Bacillota	Bacilli	Lactobacillales	Streptococcaceae	Streptococcus	Streptococcus_anginosus	0.000398252	0.000339685	0.00145053	0.00140649	0.000693591	0.000880551	0.00109929	0.00122574	0.000936767	0.0017366	0.000233996	0.00143761	0.000940185	0.0014946	0.0011727	0.000852049	8.51e-05	0.000906153	0.000355781	0.000921477
KRAKEN_2681549	1.55212	2.02e-05	Pseudomonadota	Alphaproteobacteria	Sphingomonadales	Sphingomonadaceae	Sphingomonas	Sphingomonas_profundi	0.0238951	0.0280051	0.0257697	0.0311329	0.0325602	0.0334006	0.0308504	0.019035	0.0280811	0.0506393	0.0258956	0.0151976	0.00736478	0.0121141	0.0132195	0.0336559	0.0310668	0.0207121	0.0153579	0.0225224
KRAKEN_1581038	1.55082	1.62e-06	Bacillota	Bacilli	Bacillales	Bacillaceae	Bacillus	Bacillus_sp.	0.000398252	0.000792598	0.000362634	0.000760265	0.00100185	0.000301558	0.000771844	0.000408579	0.000599698	0.000694641	0.000233996	0.00143761	0.000979359	0.000550641	0.000106609	0.000106506	0.000851146	0.000485439	0.000296484	0.000574243
KRAKEN_2838877	1.55071	8.77e-05	Bacteroidota	Flavobacteriia	Flavobacteriales	Weeksellaceae	Chryseobacterium	Chryseobacterium_sp.	0.000557553	0.00041517	0.000453292	0.000380133	0.00026973	0.000217122	0.000537952	0.000384545	0.000401937	0.000208392	0.000467993	0.00082149	0.000822662	0.000157326	0.000426435	0.000213012	0.000255344	0.000291264	0.00017789	0.000384181
KRAKEN_1768	1.54959	0.0145801	Actinomycetota	Actinomycetes	Mycobacteriales	Mycobacteriaceae	Mycobacterium	Mycobacterium_kansasii	0.00565518	0.0093602	0.0316851	0.008591	0.0105195	0.0123036	0.0118583	0.00447033	0.0118054	0.0348015	0.00148198	0.0059558	0.00356487	0.0036185	0.00319826	0.00202362	0.00374504	0.0366992	0.00201609	0.00971049
KRAKEN_2932257	1.5486	1.48e-07	Bacillota	Bacilli	Bacillales	Bacillaceae	Halobacillus	Halobacillus_sp.	0.000716853	0.000943569	0.000679938	0.000722252	0.000577992	0.000337745	0.000795233	0.000793123	0.000695838	0.000694641	0.000545992	0.00123223	0.000861836	0.000629304	0.000213218	0.000426025	0.000851146	0.000647252	0.000474374	0.000657602
KRAKEN_54736	1.5484	1.14e-06	Pseudomonadota	Gammaproteobacteria	Enterobacterales	Enterobacteriaceae	Salmonella	Salmonella_bongori	0.000876154	0.0010568	0.000793261	0.000798279	0.000385328	0.00077199	0.000608119	0.0010575	0.000793428	0.00083357	0.000701989	0.00246447	0.000665964	0.000393315	0.000106609	0.000319518	0.000595802	0.000776703	0.00112664	0.000798458
KRAKEN_74426	1.54484	2.16e-07	Actinomycetota	Coriobacteriia	Coriobacteriales	Coriobacteriaceae	Collinsella	Collinsella_aerofaciens	0.00525692	0.00660498	0.0203981	0.0151293	0.0127544	0.0141732	0.0183605	0.00622482	0.0123628	0.0153516	0.00561591	0.0240286	0.0106163	0.0103835	0.0192962	0.0103311	0.0117458	0.00589	0.00486233	0.0118121
KRAKEN_1411621	1.54315	0.00187529	Bacteroidota	Cytophagia	Cytophagales	Hymenobacteraceae	Hymenobacter	Hymenobacter_sedentarius	0.00390287	0.00498204	0.00355834	0.00566398	0.00520193	0.00506618	0.00458428	0.00312443	0.00451051	0.00166714	0.00202797	0.00862565	0.00191954	0.00668635	0.0124732	0.00149109	0.00953284	0.00158577	0.000622616	0.00466322
KRAKEN_649196	1.54305	0.000100614	Bacteroidota	Sphingobacteriia	Sphingobacteriales	Sphingobacteriaceae	Sphingobacterium	Sphingobacterium_hotanense	0.000318601	0.000679369	0.000407963	0.000988345	0.000577992	0.000458369	0.000514563	0.0012738	0.000652376	0.000138928	0.000467993	0.000205373	0.000861836	0.00078663	0.000959479	0.000426025	0.000936261	0.000258901	0.00121558	0.000625701
KRAKEN_46429	1.54298	3.29e-05	Pseudomonadota	Alphaproteobacteria	Sphingomonadales	Sphingomonadaceae	Sphingobium	Sphingobium_chlorophenolicum	0.012983	0.0174371	0.0160692	0.0153194	0.0174939	0.0161032	0.0181968	0.00958958	0.015399	0.0283414	0.0123238	0.00862565	0.00528854	0.00511309	0.00660975	0.0202362	0.0198317	0.0118447	0.00607792	0.0124293
KRAKEN_2571749	1.54161	8e-05	Pseudomonadota	Alphaproteobacteria	Sphingomonadales	Sphingomonadaceae	Novosphingobium	Novosphingobium_sp.	0.0166469	0.0259293	0.0198089	0.019957	0.0247766	0.0275504	0.0257281	0.0136273	0.0217531	0.0343153	0.0237116	0.0123224	0.0064246	0.00778764	0.00735601	0.0271591	0.0278325	0.0146603	0.00767893	0.0169248
KRAKEN_104	1.53971	1.02e-05	Bacteroidota	Cytophagia	Cytophagales	Cyclobacteriaceae	Cyclobacterium	Cyclobacterium_marinum	0.000557553	0.000641627	0.000271975	0.000912319	0.000577992	0.000410119	0.000701676	0.000865226	0.000617311	0.000208392	0.000545992	0.000410745	0.00105771	0.000707967	0.000639653	0.000319518	0.000595802	0.000550164	0.000504023	0.000553996
KRAKEN_104270	1.53939	0.00127162	Bacteroidota	Flavobacteriia	Flavobacteriales	Flavobacteriaceae	Tenacibaculum	Tenacibaculum_ovolyticum	0.000477902	0.000679369	0.000181317	0.00022808	0.000500927	0.000168873	0.000233892	0.000696987	0.000395918	0.000138928	0.000389994	0.00082149	0.000391744	0.000235989	0.000106609	0	0.000170229	0.000517802	0.000859803	0.000363259
KRAKEN_739141	1.53763	0.00387191	Pseudomonadota	Alphaproteobacteria	Hyphomicrobiales	Methylobacteriaceae	Methylobacterium	Methylobacterium_sp.	0.00223021	0.00188714	0.00530352	0.00220477	0.0025817	0.00343777	0.00233892	0.00819561	0.00352245	0.00326481	0.00155998	0.00164298	0.000509267	0.00125861	0.00223878	0.0035147	0.0028939	0.00226538	0.0152393	0.00343877
KRAKEN_2893202	1.535	4.04e-05	Bacteroidota	Flavobacteriia	Flavobacteriales	Flavobacteriaceae	Aegicerativicinus	Aegicerativicinus_sediminis	0.000796504	0.000717112	0.000407963	0.000342119	0.000462394	0.000265371	0.000233892	0.000528749	0.000469263	0.000208392	0.000155998	0.000616118	0.000274221	0.000629304	0.000959479	0.000319518	0.000340459	0.000161813	0.000800506	0.000446581
KRAKEN_2594883	1.53454	1.03e-05	Bacillota	Bacilli	Bacillales	Bacillaceae	Radiobacillus	Radiobacillus_deserti	0.000318601	0.000528398	0.000158652	0.000342119	0.00096332	0.000253309	0.000467784	0.000408579	0.000430095	0.000416785	7.8e-05	0.000616118	0.000391744	0.00078663	0.000106609	0.000213012	0.000680917	0.000388351	0.000266835	0.0003945
KRAKEN_1446467	1.53447	0.00069592	Bacteroidota	Cytophagia	Cytophagales	Hymenobacteraceae	Hymenobacter	Hymenobacter_swuensis	0.00294706	0.00347233	0.00301439	0.00490371	0.00358355	0.00270196	0.00278332	0.00204289	0.00318115	0.000625177	0.00179397	0.00554506	0.00141028	0.00409047	0.0109807	0.000852049	0.00519199	0.0010356	0.00106734	0.00325926
KRAKEN_2932251	1.52761	0.000258742	Bacteroidota	Cytophagia	Cytophagales	Hymenobacteraceae	Hymenobacter	Hymenobacter_sp.	0.00223021	0.0033591	0.00199448	0.00235682	0.0025817	0.00293115	0.00226875	0.00312443	0.00260583	0.000625177	0.000935986	0.00698267	0.00532772	0.00377582	0.00341148	0.000319518	0.00297901	0.00181231	0.00139347	0.00275632
KRAKEN_288004	1.52391	2.68e-05	Pseudomonadota	Gammaproteobacteria	Thiotrichales	Thiotrichaceae	Beggiatoa	Beggiatoa_leptomitoformis	0.000557553	0.000377427	0.000339969	0.000646226	0.000423861	0.000385995	0.000350838	0.000576817	0.000457336	0.000138928	0.000311995	0.000410745	0.000783488	0.000471978	0.000106609	0.000106506	0.000255344	0.000453077	0.00074121	0.000377988
KRAKEN_33889	1.52292	0.00166793	Actinomycetota	Actinomycetes	Micrococcales	Brevibacteriaceae	Brevibacterium	Brevibacterium_casei	0.0269218	0.0183052	0.0483209	0.0861001	0.102844	0.0517836	0.0235997	0.0129063	0.0463477	0.028133	0.00850187	0.198595	0.0140244	0.0612785	0.0542639	0.0454781	0.0422169	0.0297736	0.0100508	0.0492316
KRAKEN_2829795	1.52228	0.000108709	Bacteroidota	Flavobacteriia	Flavobacteriales	Parvicellaceae	Parvicella	Parvicella_tangerina	0.000159301	0.00117003	0.000135988	0.000494173	0.000577992	0.000241247	0.000421006	0.000721021	0.000490094	0.000208392	0.000311995	0.000616118	0.00062679	0.000235989	0.000533044	0.000319518	0.000340459	0.00061489	0.000592968	0.000440016
KRAKEN_2487072	1.52181	6.18e-05	Bacteroidota	Flavobacteriia	Flavobacteriales	Weeksellaceae	Epilithonimonas	Epilithonimonas_vandammei	0.00143371	0.00143422	0.000362634	0.00152053	0.00131012	0.00120623	0.00133318	0.00189869	0.00131241	0.000764105	0.00101398	0.00246447	0.00113606	0.00157326	0.00181235	0.000639037	0.00144695	0.000550164	0.00154172	0.00129421
KRAKEN_2576904	1.51915	3.17e-05	Cyanobacteriota	Cyanophyceae	Nostocales	Nostocaceae	Nostoc	Nostoc_sp.	0.000796504	0.0010568	0.000385298	0.00106437	0.000924787	0.000446306	0.000561341	0.000961362	0.000774596	0.000347321	0.00062399	0.00143761	0.000744313	0.000550641	0.00085287	0.000958555	0.000510688	0.000388351	0.000978397	0.000739273
KRAKEN_2497456	1.51833	9.51e-05	Bacteroidota	Flavobacteriia	Flavobacteriales	Weeksellaceae	Chryseobacterium	Chryseobacterium_aureum	0.000398252	0.000754855	0.000475957	0.000722252	0.000732123	0.000241247	0.000374227	0.000504715	0.000525454	6.95e-05	0.000545992	0.000410745	0.000861836	7.87e-05	0.000426435	0.000426025	0.000255344	0.000485439	0.000800506	0.000436052
KRAKEN_2932254	1.51799	0.00095451	Bacteroidota	Cytophagia	Cytophagales	Hymenobacteraceae	Hymenobacter	Hymenobacter_sp.	0.00175231	0.00215134	0.00233445	0.00224278	0.00296703	0.00273815	0.00266637	0.00175449	0.00232586	0.000555713	0.00179397	0.00472357	0.00125358	0.00346117	0.0047974	0.000852049	0.00357481	0.000938516	0.000889452	0.00228402
KRAKEN_1250205	1.51751	1.55e-06	Bacteroidota	Flavobacteriia	Flavobacteriales	Flavobacteriaceae	Christiangramia	Gramella_sp.	0.000477902	0.000717112	0.000203981	0.000494173	0.000231197	0.000349808	0.000467784	0.000336477	0.000409804	0.000277857	0.000233996	0.00082149	0.000391744	0.000314652	0.000639653	0	0.000510688	0.000194176	0.000474374	0.000385863
KRAKEN_185300	1.5159	5.6e-08	Bacteroidota	Bacteroidia	Bacteroidales	Paludibacteraceae	Paludibacter	Paludibacter_propionicigenes	0.000557553	0.00101905	0.000793261	0.000608212	0.000655058	0.000470431	0.000678287	0.000841191	0.000702881	0.000208392	0.000389994	0.00123223	0.000705139	0.000865293	0.000426435	0.000745543	0.000680917	0.000420714	0.00100804	0.000668271
KRAKEN_2906443	1.51438	3.36e-05	Bacteroidota	Cytophagia	Cytophagales	Spirosomataceae	Dyadobacter	Dyadobacter_fanqingshengii	0.00191161	0.00286845	0.00154119	0.00163457	0.0023505	0.0018576	0.00240909	0.00158625	0.00201991	0.000486249	0.00062399	0.00082149	0.0015278	0.00306786	0.00767583	0.000852049	0.00136183	0.00126214	0.00127488	0.00189541
KRAKEN_1583	1.51287	0.00152073	Bacillota	Bacilli	Lactobacillales	Lactobacillaceae	Weissella	Weissella_confusa	0.000557553	0.000226456	0.000158652	0.000304106	0.000154131	0.000277434	4.68e-05	0.000504715	0.000278731	0.000208392	0.000155998	0.000410745	0.000391744	0.000157326	0.000426435	0.000106506	0.000340459	6.47e-05	0.000415077	0.000267738
KRAKEN_1494	1.51214	0.000860771	Bacillota	Clostridia	Eubacteriales	Clostridiaceae	Clostridium	Clostridium_cochlearium	0.000557553	0.000490656	0.000113323	0.000152053	0.00026973	0.000120623	0.000187114	0.000264374	0.000269428	6.95e-05	0	0.000410745	0.000235046	0.000157326	0.000319826	0.000106506	0.000595802	0.000291264	0.000237187	0.00024232
KRAKEN_1290	1.51161	0.00817864	Bacillota	Bacilli	Bacillales	Staphylococcaceae	Staphylococcus	Staphylococcus_hominis	0.00597378	0.00464236	0.0021758	0.00494173	0.00489367	0.00138717	0.0174016	0.00814754	0.00619545	0.00263964	0.00187197	0.0236178	0.00250716	0.00668635	0.004904	0.00266265	0.0180443	0.00275082	0.00512917	0.00708139
KRAKEN_2506430	1.51061	2.42e-05	Pseudomonadota	Alphaproteobacteria	Hyphomicrobiales	Rhizobiaceae	Rhizobium	Rhizobium_rhododendri	0.000557553	0.000339685	0.000339969	0.000266093	0.000346795	0.000458369	0.000280671	0.000312443	0.000362697	0	0.000311995	0.000205373	0.000235046	0.000314652	0.000213218	0.000639037	0	0.000453077	0.000533671	0.000290607
KRAKEN_256	1.50905	0.000588677	Bacteroidota	Flavobacteriia	Flavobacteriales	Flavobacteriaceae	Myroides	Myroides_odoratus	0.000637203	0.00041517	9.07e-05	0.000304106	0.000423861	0.000168873	0.000327449	0.000576817	0.000368022	6.95e-05	0	0.000410745	0.000548441	0.000235989	0.000533044	0.000213012	0.000340459	0.000226538	0.00074121	0.000331894
KRAKEN_2496865	1.50794	0.000103648	Bacteroidota	Flavobacteriia	Flavobacteriales	Flavobacteriaceae	Maribacter	Maribacter_sp.	0.000318601	0.000528398	0.000135988	0.000494173	0.000500927	0.000120623	0.00030406	0.00024034	0.000330389	0	0.000155998	0.000616118	0.000352569	0.000235989	0.000106609	0.000213012	0.000595802	0.000323626	0.000326132	0.000292586
KRAKEN_938406	1.50734	2.64e-06	Cyanobacteriota	Cyanophyceae	Nostocales	Calotrichaceae	Calothrix	Calothrix_brevissima	0.00103546	0.00162294	0.000770596	0.00163457	0.00119452	0.000880551	0.00112268	0.00165835	0.00123996	0.000555713	0.00124798	0.0022591	0.00117523	0.00110128	0.00106609	0.00117157	0.000425573	0.000970878	0.00151207	0.00114855
KRAKEN_670	1.50713	1.24e-06	Pseudomonadota	Gammaproteobacteria	Vibrionales	Vibrionaceae	Vibrio	Vibrio_parahaemolyticus	0.00223021	0.00188714	0.000974578	0.0014445	0.00111745	0.000916738	0.00147352	0.00177852	0.00147783	0.000694641	0.00171597	0.00123223	0.00188037	0.00157326	0.000639653	0.000852049	0.00144695	0.0010356	0.00166031	0.00127311
KRAKEN_2906456	1.50667	0.000238505	Bacteroidota	Cytophagia	Cytophagales	Spirosomataceae	Dyadobacter	Dyadobacter_chenwenxiniae	0.00238951	0.00384976	0.00151853	0.00193868	0.00219637	0.00184554	0.0023857	0.00151414	0.00220478	0.000486249	0.000779988	0.00123223	0.0015278	0.00243855	0.00980801	0.000426025	0.00144695	0.00145632	0.00124523	0.00208474
KRAKEN_438033	1.49983	2.93e-07	Bacillota	Clostridia	Eubacteriales	Oscillospiraceae	Ruminococcus	Ruminococcus_gauvreauii	0.000477902	0.000490656	0.000271975	0.000418146	0.000693591	0.000385995	0.000608119	0.000336477	0.000460358	0.000138928	0.000545992	0.000616118	0.000313395	0.000471978	0.000426435	0.000319518	0.00102138	0.000258901	0.000266835	0.000437948
KRAKEN_203	1.49876	1.26e-05	Campylobacterota	Epsilonproteobacteria	Campylobacterales	Campylobacteraceae	Campylobacter	Campylobacter_rectus	0.000477902	0.000264199	0.000181317	0.000266093	0.000346795	0.000434244	0.000257281	0.000384545	0.000326547	0	0.000233996	0.00082149	0.000313395	0.000314652	0.000319826	0.000532531	0.000595802	0.000194176	0.000148242	0.000347411
KRAKEN_1168034	1.49607	1.41e-07	Bacteroidota	Bacteroidia	Marinilabiliales	Prolixibacteraceae	Draconibacterium	Draconibacterium_orientale	0.000637203	0.00158519	0.000747932	0.000646226	0.000809189	0.000578992	0.000701676	0.000913294	0.000827463	0.000138928	0.000779988	0.00143761	0.000861836	0.00110128	0.00106609	0.000639037	0.000595802	0.000420714	0.000800506	0.000784179
KRAKEN_370622	1.49412	2.48e-12	Pseudomonadota	Alphaproteobacteria	Hyphomicrobiales	Aurantimonadaceae	Aureimonas	Aureimonas_altamirensis	0.0175231	0.0200414	0.0152306	0.0168399	0.0153746	0.0153192	0.0129576	0.0179054	0.016399	0.00604338	0.0103738	0.0322435	0.0201356	0.0140807	0.0146054	0.0105441	0.012597	0.0149515	0.0198941	0.0155469
KRAKEN_2781243	1.49213	0.000846711	Bacteroidota	Flavobacteriia	Flavobacteriales	Flavobacteriaceae	Tenacibaculum	Tenacibaculum_finnmarkense	0.000159301	0.000566141	0.000362634	0.000304106	0.000385328	0.000229184	0.000163724	0.000696987	0.000358426	0	0.000233996	0.00123223	0.000352569	0.000393315	0.000106609	0.000106506	0.000255344	0.000485439	0.000533671	0.000369968
KRAKEN_1517554	1.49208	8.69e-07	Pseudomonadota	Alphaproteobacteria	Sphingomonadales	Sphingomonadaceae	Sphingomonas	Sphingomonas_sp.	0.0129034	0.0139648	0.0169305	0.0189686	0.0174554	0.0191188	0.0175653	0.0169921	0.0167373	0.0199362	0.0118558	0.00718804	0.00466175	0.0147886	0.0261192	0.0153369	0.0148951	0.00815538	0.0183227	0.014126
KRAKEN_3003256	1.49007	9.28e-06	Bacteroidota	Flavobacteriia	Flavobacteriales	Flavobacteriaceae	Flavobacterium	Flavobacterium_marginilacus	0.00286741	0.00154745	0.000679938	0.00129245	0.00115598	0.000615179	0.000771844	0.00129784	0.00127851	0.000555713	0.00140398	0.00164298	0.000822662	0.000865293	0.00085287	0.00106506	0.00110649	0.00119742	0.00151207	0.00110245
KRAKEN_313603	1.48906	0.000431607	Bacteroidota	Flavobacteriia	Flavobacteriales	Flavobacteriaceae	Maribacter	Maribacter_sp.	0.000796504	0.000452913	0.000317304	0.000266093	0.000192664	0.000241247	0.00030406	0.000576817	0.00039345	0.000208392	0.000155998	0.00082149	0.000274221	0.000157326	0	0.000213012	0.000425573	0.000355989	0.0009191	0.00035311
KRAKEN_2724135	1.48606	6.94e-06	Bacteroidota	Flavobacteriia	Flavobacteriales	Flavobacteriaceae	Flavobacterium	Flavobacterium_sp.	0.000955804	0.00200037	0.000521286	0.000874305	0.000924787	0.00056693	0.000912179	0.000937328	0.000961623	0.000416785	0.000857987	0.00184835	0.000705139	0.000707967	0.00085287	0.000532531	0.000936261	0.000485439	0.00145277	0.00087961
KRAKEN_2908842	1.48603	0.000434618	Bacteroidota	Flavobacteriia	Flavobacteriales	Flavobacteriaceae	Muricauda	Muricauda_sp.	0.000557553	0.000717112	0.000226646	0	0.000346795	0.00036187	0.000444395	0.000528749	0.00039789	6.95e-05	0.000389994	0.000410745	0.000587616	0.000157326	0.000426435	0.000532531	0.000170229	0.000226538	0.000474374	0.000344529
KRAKEN_732	1.48475	0.000664193	Pseudomonadota	Gammaproteobacteria	Pasteurellales	Pasteurellaceae	Aggregatibacter	Aggregatibacter_aphrophilus	0	0.000377427	0.00029464	0.00011404	0.000154131	0.000277434	0.000257281	0.000384545	0.000232437	0	0.000233996	0.000205373	0.000352569	0.000235989	0.000319826	0.000106506	8.51e-05	6.47e-05	0.000504023	0.000210808
KRAKEN_28118	1.48375	2.72e-06	Bacteroidota	Bacteroidia	Bacteroidales	Odoribacteraceae	Odoribacter	Odoribacter_splanchnicus	0.000876154	0.000792598	0.000362634	0.000456159	0.000500927	0.000385995	0.000444395	0.000745055	0.00057049	0.000208392	0.000311995	0.00123223	0.000548441	0.000393315	0.000319826	0.000745543	0.000255344	0.000453077	0.00074121	0.000520938
KRAKEN_554	1.48034	3.84e-10	Pseudomonadota	Gammaproteobacteria	Enterobacterales	Pectobacteriaceae	Pectobacterium	Pectobacterium_carotovorum	0.000637203	0.000981311	0.000634609	0.000684239	0.00096332	0.000651366	0.000608119	0.000552783	0.000714119	0.000347321	0.000467993	0.000410745	0.000783488	0.00078663	0.000319826	0.000852049	0.000936261	0.000711978	0.000355781	0.000597207
KRAKEN_1547283	1.47728	8.43e-06	Bacillota	Bacilli	Bacillales	Bacillaceae	Bacillus	Bacillus_weihaiensis	0.00167266	0.00124551	0.000611944	0.0011404	0.00127158	0.000410119	0.00102913	0.000937328	0.00103983	0.000208392	0.00109198	0.0022591	0.00101853	0.0014946	0.00085287	0.000213012	0.000595802	0.000809065	0.0009191	0.000946245
KRAKEN_1850093	1.47355	0.00305714	Bacteroidota	Cytophagia	Cytophagales	Hymenobacteraceae	Hymenobacter	Hymenobacter_nivis	0.00175231	0.00403847	0.00305972	0.00383934	0.00342942	0.00504206	0.00397617	0.00201886	0.00339454	0.00430678	0.00132598	0.00554506	0.00164532	0.00527042	0.00597009	0.000319518	0.00519199	0.00122978	0.000681913	0.00314869
KRAKEN_2816357	1.47313	0.00122386	Bacteroidota	Flavobacteriia	Flavobacteriales	Flavobacteriaceae	Flavobacterium	Flavobacterium_endoglycinae	0.00135406	0.00301942	0.00104257	0.0011404	0.000809189	0.00072374	0.00109929	0.00122574	0.0013018	0.000486249	0.00179397	0.00205373	0.00129275	0.00117994	0.0011727	0.000745543	0.000595802	0.000679615	0.00112664	0.00111269
KRAKEN_3032586	1.47153	1.21e-06	Bacteroidota	Flavobacteriia	Flavobacteriales	Flavobacteriaceae	Zobellia	Zobellia_alginiliquefaciens	0.000637203	0.00101905	0.000339969	0.000456159	0.000732123	0.000301558	0.00058473	0.000360511	0.000553913	0.000138928	0.000467993	0.00082149	0.000548441	0.000314652	0.000426435	0.000426025	0.000510688	0.000485439	0.000504023	0.000464411
KRAKEN_2738979	1.47092	0.00287144	Bacillota	Bacilli	Bacillales	Paenibacillaceae	Brevibacillus	Brevibacillus_sp.	0	7.55e-05	0.000249311	0.00022808	0.000308262	0.000301558	0.000491173	0.000216306	0.000233774	6.95e-05	0	0.000616118	0.000587616	0.000235989	0.000319826	0.000426025	8.51e-05	0.00012945	0	0.000246962
KRAKEN_824	1.46885	2.75e-06	Campylobacterota	Epsilonproteobacteria	Campylobacterales	Campylobacteraceae	Campylobacter	Campylobacter_gracilis	0.000557553	0.000188714	0.00054395	0.000570199	0.000462394	0.000337745	0.000350838	0.000336477	0.000418484	6.95e-05	0.000389994	0.00082149	0.000352569	0.000393315	0.000213218	0.000319518	0.000595802	0.000388351	0.000296484	0.000384024
KRAKEN_1589	1.46831	1.36e-06	Bacillota	Bacilli	Lactobacillales	Lactobacillaceae	Lactiplantibacillus	Lactiplantibacillus_pentosus	0.000637203	0.000528398	0.000521286	0.0011404	0.000577992	0.000603117	0.000491173	0.000696987	0.000649569	0.000347321	0.000545992	0.00102686	0.000705139	0.000314652	0.000319826	0.000213012	0.000766032	0.000711978	0.000681913	0.000563273
KRAKEN_293371	1.4681	0.0113564	Bacillota	Bacilli	Lactobacillales	Lactobacillaceae	Paucilactobacillus	Paucilactobacillus_oligofermentans	0.000238951	7.55e-05	9.07e-05	0.000152053	3.85e-05	0.00015681	7.02e-05	0.000528749	0.000168933	0.000138928	7.8e-05	0	0.000470093	7.87e-05	0.000319826	0.000106506	0.000170229	3.24e-05	0.00017789	0.000157257
KRAKEN_859144	1.46691	2.18e-06	Bacillota	Bacilli	Bacillales	Bacillaceae	Cytobacillus	Cytobacillus_gottheilii	0.00167266	0.00128325	0.000702603	0.000950332	0.00150278	0.000796114	0.00142674	0.00110557	0.00118001	0.00104196	0.00124798	0.00184835	0.00109688	0.00204524	0.000746261	0.000852049	0.000425573	0.000517802	0.000504023	0.00103261
KRAKEN_2842456	1.46597	0.000414275	Pseudomonadota	Betaproteobacteria	Burkholderiales	Burkholderiaceae	Ralstonia	Ralstonia_wenshanensis	0.0140185	0.0129458	0.00532618	0.00767868	0.00631938	0.00784052	0.0100574	0.00461454	0.00860011	0.00187553	0.00881386	0.0254662	0.00164532	0.0106195	0.00703618	0.00777495	0.00961795	0.00304209	0.00394323	0.00798348
KRAKEN_253	1.46579	2.19e-08	Bacteroidota	Flavobacteriia	Flavobacteriales	Weeksellaceae	Chryseobacterium	Chryseobacterium_indologenes	0.00135406	0.00241554	0.00151853	0.00186265	0.00138718	0.0010253	0.00175419	0.00197079	0.00166103	0.000625177	0.000701989	0.00328596	0.00180202	0.00157326	0.00191896	0.000745543	0.00127672	0.00148868	0.00222363	0.00156419
KRAKEN_2835041	1.46336	6.1e-05	Bdellovibrionota	Bdellovibrionia	Bdellovibrionales	Pseudobdellovibrionaceae	Bdellovibrio	Bdellovibrio_reynosensis	0.000318601	0.00101905	0.000453292	0.000494173	0.000809189	0.000554868	0.000725065	0.000672953	0.000630899	0.000347321	0.000311995	0.000616118	0.000391744	0.000471978	0.000426435	0.000213012	0.000170229	0.00145632	0.000622616	0.000502777
KRAKEN_187493	1.46302	2.5e-05	Pseudomonadota	Gammaproteobacteria	Oceanospirillales	Oceanospirillaceae	Thalassolituus	Thalassolituus_oleivorans	0.000318601	0.000566141	0.000407963	0.00022808	0.000308262	0.000651366	0.000374227	0.000721021	0.000446958	6.95e-05	0.000233996	0.000410745	0.000744313	0.000393315	0.000319826	0.000106506	0.000510688	0.000291264	0.000770858	0.000385101
KRAKEN_2775246	1.46293	5.43e-06	Bacteroidota	Flavobacteriia	Flavobacteriales	Flavobacteriaceae	Flavobacterium	Flavobacterium_sp.	0.000318601	0.000641627	0.000385298	0.000380133	0.000346795	0.000229184	0.000514563	0.000456647	0.000409106	0.000208392	0.000155998	0.000616118	0.000391744	0.000235989	0.000426435	0.000106506	0.000425573	0.000323626	0.000622616	0.0003513
KRAKEN_3015999	1.46149	0.000132018	Pseudomonadota	Alphaproteobacteria	Caulobacterales	Caulobacteraceae	Brevundimonas	Brevundimonas_sp.	0.014576	0.0204943	0.0198769	0.0374051	0.0281675	0.0375983	0.0376332	0.0234332	0.0273981	0.0408449	0.0325255	0.0147868	0.013476	0.0108555	0.00831548	0.0177865	0.0209382	0.0158253	0.0276619	0.0203016
KRAKEN_674529	1.46133	4.43e-05	Bacteroidota	Bacteroidia	Bacteroidales	Bacteroidaceae	Bacteroides	Bacteroides_faecis	0.00127441	0.00083034	0.000657273	0.000798279	0.000500927	0.000422182	0.000444395	0.000576817	0.000688077	0.000138928	0.00101398	0.00082149	0.000822662	0.000471978	0.000319826	0.000106506	0.000425573	0.000711978	0.000681913	0.000551484
KRAKEN_2886352	1.46073	1.94e-06	Cyanobacteriota	Cyanophyceae	Oscillatoriales	Coleofasciculaceae	Allocoleopsis	Allocoleopsis_franciscana	0.00119476	0.000905826	0.000657273	0.000722252	0.00100185	0.000591055	0.000514563	0.000696987	0.000785571	0.000486249	0.000545992	0.00102686	0.00125358	0.000707967	0.000319826	0.000106506	0.000595802	0.000550164	0.000859803	0.000645275
KRAKEN_2986823	1.46031	1.25e-05	Bacteroidota	Flavobacteriia	Flavobacteriales	Flavobacteriaceae	Flavobacterium	Flavobacterium_sp.	0.00151336	0.00169842	0.000634609	0.000874305	0.000886255	0.000470431	0.000748455	0.00108153	0.000988421	0.000347321	0.000935986	0.00123223	0.00062679	0.000629304	0.00085287	0.000958555	0.000851146	0.000841428	0.00121558	0.000849122
KRAKEN_2898076	1.45694	0.000495018	Bacteroidota	Flavobacteriia	Flavobacteriales	Weeksellaceae	Chryseobacterium	Chryseobacterium_turcicum	0.000398252	0.000490656	0.000611944	0.000646226	0.000539459	0.00020506	0.000397617	0.000384545	0.00045922	0.000208392	0.000233996	0.000410745	0.000470093	0.000471978	0.000959479	0.000532531	0.000255344	0.000420714	0.00017789	0.000414116
KRAKEN_1385715	1.45508	7.66e-05	Bacteroidota	Cytophagia	Cytophagales	Hymenobacteraceae	Hymenobacter	Hymenobacter_qilianensis	0.00238951	0.00290619	0.00208514	0.00178662	0.00208077	0.00241247	0.00257281	0.00156221	0.00222447	0.00083357	0.00171597	0.00349133	0.00133193	0.00267454	0.00383792	0.000106506	0.00425573	0.00135923	0.000948748	0.00205555
KRAKEN_1747	1.45493	0.013446	Actinomycetota	Actinomycetes	Propionibacteriales	Propionibacteriaceae	Cutibacterium	Cutibacterium_acnes	0.0462769	0.0498204	0.163684	1.31591	0.493336	0.260438	0.312269	0.16086	0.350324	0.515563	0.063023	0.234741	0.0750973	0.275556	0.251703	0.574707	0.521668	0.349937	0.0482676	0.291026
KRAKEN_2500532	1.45309	2.18e-06	Pseudomonadota	Alphaproteobacteria	Rhodobacterales	Paracoccaceae	Paracoccus	Paracoccus_sp.	0.00684993	0.0103415	0.0104257	0.0210594	0.0241215	0.0176351	0.0195768	0.0122093	0.0152774	0.0207003	0.00421193	0.0215641	0.00748231	0.021475	0.0108741	0.0202362	0.00919238	0.00559873	0.00966537	0.0131
KRAKEN_37637	1.44701	0.000697789	Actinomycetota	Actinomycetes	Mycobacteriales	Corynebacteriaceae	Corynebacterium	Corynebacterium_pseudodiphtheriticum	0.000557553	0.000301942	0.000521286	0.000456159	0.000693591	0.000615179	0.000608119	0.000264374	0.000502275	0.000208392	7.8e-05	0.00123223	0.000274221	0.000707967	0.000319826	0.00106506	0.000766032	0.000323626	2.96e-05	0.000500496
KRAKEN_2057025	1.44653	8.42e-06	Bacteroidota	Cytophagia	Cytophagales	Cytophagaceae	Spirosoma	Spirosoma_pollinicola	0.00199126	0.00252876	0.00133721	0.00212874	0.00273583	0.00211091	0.00243248	0.0021871	0.00218154	0.000347321	0.000779988	0.00492894	0.00109688	0.00440513	0.00447757	0.000745543	0.00195764	0.00106797	0.00171961	0.00215266
KRAKEN_1637975	1.44584	3.43e-08	Bacillota	Bacilli	Bacillales	Bacillaceae	Cytobacillus	Cytobacillus_solani	0.00191161	0.00279296	0.00122389	0.00205272	0.00184958	0.00125448	0.00189453	0.00221113	0.00189886	0.000486249	0.00140398	0.00246447	0.00164532	0.00283187	0.00234539	0.00149109	0.00127672	0.00148868	0.00145277	0.00168865
KRAKEN_2909339	1.44575	0.00055394	Bacteroidota	Cytophagia	Cytophagales	Spirosomataceae	Dyadobacter	Dyadobacter_chenhuakuii	0.00422147	0.00373653	0.00129188	0.00798279	0.00300556	0.0016646	0.00467784	0.00216306	0.00359297	0.00284803	0.00257396	0.00287522	0.00125358	0.0042478	0.00895514	0.00159759	0.00391527	0.00213593	0.000770858	0.00311734
KRAKEN_2576839	1.44558	0.00347101	Actinomycetota	Actinomycetes	Micrococcales	Micrococcaceae	Pseudarthrobacter	Pseudarthrobacter_sp.	0.000159301	0.000377427	0.000271975	0.000380133	0.000655058	0.000265371	0.000491173	0.000384545	0.000373123	0.000138928	0	0.00082149	0.0013711	7.87e-05	0.000213218	0.000106506	0.000425573	3.24e-05	0.000296484	0.00034844
KRAKEN_2932259	1.44314	2.72e-05	Bacillota	Bacilli	Bacillales	Bacillaceae	Halobacillus	Halobacillus_sp.	0.000796504	0.000792598	0.00029464	0.000494173	0.000385328	0.000313621	0.000467784	0.000288409	0.000479132	0	0	0.00164298	0.000783488	0.000235989	0.000426435	0.000426025	0.000510688	0.000258901	0.000355781	0.000464029
KRAKEN_3047872	1.44298	1.71e-06	Bacillota	Bacilli	Bacillales	Paenibacillaceae	Paenibacillus	Paenibacillus_sp.	0.00103546	0.000490656	0.000362634	0.00022808	0.000577992	0.000482494	0.000491173	0.000408579	0.000509633	0.000138928	0.000233996	0.000410745	0.000391744	0.000550641	0.000639653	0.000426025	0.00110649	0.000226538	0.000326132	0.000445089
KRAKEN_2996035	1.44043	3.37e-07	Bacteroidota	Sphingobacteriia	Sphingobacteriales	Sphingobacteriaceae	Sphingobacterium	Sphingobacterium_sp.	0.000876154	0.00124551	0.000566615	0.000342119	0.000886255	0.000554868	0.000421006	0.000384545	0.000659634	0.000277857	0.000311995	0.000410745	0.000470093	0.000629304	0.000533044	0.000426025	0.000766032	0.000420714	0.000889452	0.000513526
KRAKEN_2816248	1.43951	0.000213528	Pseudomonadota	Gammaproteobacteria	Enterobacterales	Yersiniaceae	Rahnella	Rahnella_bonaserana	0.000955804	0.000792598	0.00054395	0.000798279	0.000886255	0.00148367	0.00058473	0.00122574	0.000908878	0.000972498	0.00132598	0.000616118	0.000783488	0.000235989	0.000639653	0.000319518	0.000680917	0.00110033	0.000444726	0.000711922
KRAKEN_451876	1.43921	0.00438912	Pseudomonadota	Alphaproteobacteria	Hyphomicrobiales	Rhizobiaceae	Rhizobium	Rhizobium_rhizoryzae	0.00923944	0.00902051	0.00854455	0.0101876	0.0127544	0.0116281	0.0205357	0.00706601	0.011122	0.0027091	0.0265976	0.0110901	0.00536689	0.00440513	0.00394452	0.00394073	0.0057878	0.00394824	0.00566284	0.0073453
KRAKEN_935293	1.43883	0.000327515	Pseudomonadota	Gammaproteobacteria	Enterobacterales	Yersiniaceae	Yersinia	Yersinia_entomophaga	0.000557553	0.000264199	0.00029464	0.000380133	0.00026973	0.000325683	0.000467784	0.000552783	0.000389063	0.000416785	0.000701989	0.000410745	0.000156698	0.000157326	0.000213218	0.000106506	0.000255344	0.000194176	0.000592968	0.000320576
KRAKEN_2994319	1.4381	0.00103083	Bacteroidota	Flavobacteriia	Flavobacteriales	Flavobacteriaceae	Flavobacterium	Flavobacterium_sp.	0.00127441	0.00241554	0.000249311	0.000760265	0.000770656	0.000482494	0.000421006	0.000985396	0.000919884	0.000416785	0.000857987	0.00082149	0.000665964	0.000629304	0.000746261	0.000745543	0.000425573	0.000453077	0.00171961	0.000748159
KRAKEN_907046	1.43796	0.00334761	Bacteroidota	Flavobacteriia	Flavobacteriales	Flavobacteriaceae	Flavobacterium	Flavobacterium_sp.	0.000477902	0.000566141	0.000135988	0.00011404	0.000231197	0.000325683	0.00030406	0.000841191	0.000374525	0	0.000311995	0.000410745	0.000430918	7.87e-05	0.000426435	0.000213012	0.000170229	0.000453077	0.00074121	0.000323632
KRAKEN_1523415	1.43624	6.59e-05	Pseudomonadota	Alphaproteobacteria	Sphingomonadales	Sphingomonadaceae	Sphingomonas	Sphingomonas_sp.	0.018001	0.0216266	0.0447626	0.0245566	0.0279363	0.0388649	0.0286284	0.0334554	0.029729	0.0390388	0.0279236	0.0129385	0.00748231	0.01471	0.0280381	0.0225793	0.0266409	0.0134628	0.0403811	0.0233195
KRAKEN_2986829	1.43388	0.000178623	Bacteroidota	Flavobacteriia	Flavobacteriales	Flavobacteriaceae	Flavobacterium	Flavobacterium_sp.	0.000955804	0.00177391	0.000407963	0.000798279	0.000462394	0.000458369	0.000725065	0.000769089	0.000793859	0.000347321	0.000467993	0.00184835	0.000744313	0.00078663	0.000533044	0.000106506	0.000255344	0.000679615	0.00130453	0.000707365
KRAKEN_529	1.43202	3.53e-05	Pseudomonadota	Alphaproteobacteria	Hyphomicrobiales	Brucellaceae	Brucella	Brucella_anthropi	0.0118679	0.0137761	0.0200128	0.0122783	0.0201912	0.013932	0.0123495	0.0108394	0.0144059	0.00965551	0.0155218	0.0139653	0.0141811	0.0103835	0.00522383	0.0197036	0.0122565	0.00556637	0.00462515	0.0111083
KRAKEN_128785	1.4316	0.00166492	Pseudomonadota	Gammaproteobacteria	Xanthomonadales	Xanthomonadaceae	Pseudoxanthomonas	Pseudoxanthomonas_mexicana	0.0594988	0.0585013	0.0708949	0.057134	0.0559111	0.0791531	0.0686707	0.0264134	0.0595221	0.112462	0.0716809	0.0232071	0.0103029	0.0293413	0.0182301	0.0493123	0.052005	0.0275406	0.015091	0.0409174
KRAKEN_300181	1.43062	0.00823951	Pseudomonadota	Gammaproteobacteria	Enterobacterales	Yersiniaceae	Serratia	Serratia_ureilytica	0.000318601	0.000528398	0.00054395	0.000798279	0.00107892	0.00100117	0.00088879	0.000504715	0.000707853	0.0027091	0.000389994	0.000410745	0.000313395	0.000235989	0	0.000106506	8.51e-05	0.000291264	0.000622616	0.000516471
KRAKEN_2879114	1.43032	9.57e-07	Pseudomonadota	Gammaproteobacteria	Pseudomonadales	Pseudomonadaceae	Pseudomonas	Pseudomonas_sp.	0.000716853	0.000943569	0.00054395	0.00102636	0.000732123	0.00056693	0.000397617	0.000721021	0.000706053	0.000208392	0.000389994	0.000410745	0.000665964	0.00102262	0.000639653	0.000319518	0.000680917	0.000711978	0.000652264	0.000570204
KRAKEN_2183896	1.42907	6.38e-05	Bacteroidota	Flavobacteriia	Flavobacteriales	Flavobacteriaceae	Flavobacterium	Flavobacterium_crocinum	0.0011151	0.00226457	0.000362634	0.0011404	0.00096332	0.000458369	0.00058473	0.000913294	0.000975302	0.000347321	0.000857987	0.00205373	0.000705139	0.000707967	0.000639653	0.000639037	0.000766032	0.000647252	0.00121558	0.00085797
KRAKEN_407020	1.42888	5.16e-05	Pseudomonadota	Alphaproteobacteria	Sphingomonadales	Sphingomonadaceae	Sphingobium	Sphingobium_sp.	0.016169	0.0225324	0.0197635	0.022846	0.0235821	0.0223636	0.0259152	0.0124977	0.0207087	0.0337596	0.0169257	0.0135546	0.00697304	0.00810229	0.00906175	0.0233248	0.0209382	0.0148544	0.0063744	0.0153869
KRAKEN_28111	1.42764	5.4e-06	Bacteroidota	Bacteroidia	Bacteroidales	Bacteroidaceae	Bacteroides	Bacteroides_eggerthii	0.000477902	0.000679369	0.000407963	0.000836292	0.000385328	0.000482494	0.000608119	0.000648919	0.000565798	0.000138928	7.8e-05	0.00082149	0.000509267	0.000629304	0.000106609	0.000213012	0.000595802	0.00061489	0.000978397	0.00046857
KRAKEN_823	1.42109	4.64e-07	Bacteroidota	Bacteroidia	Bacteroidales	Tannerellaceae	Parabacteroides	Parabacteroides_distasonis	0.000557553	0.000603884	0.000747932	0.00102636	0.00096332	0.00072374	0.00058473	0.000793123	0.00075008	0.000208392	0.000389994	0.00082149	0.000822662	0.000471978	0.00181235	0.000532531	0.000595802	0.000517802	0.000592968	0.000676597
KRAKEN_2736252	1.41668	0.00725836	Bacteroidota	Flavobacteriia	Flavobacteriales	Flavobacteriaceae	Aquimarina	Aquimarina_sp.	0.000716853	0.000452913	0.000362634	0.000380133	0.000192664	0.000217122	0.000187114	0.000528749	0.000379773	0	0.000311995	0.000205373	0.000313395	0.000393315	0	0.000426025	0	0.000582527	0.000681913	0.000291454
KRAKEN_2591463	1.41603	0.0001304	Pseudomonadota	Alphaproteobacteria	Caulobacterales	Caulobacteraceae	Brevundimonas	Brevundimonas_sp.	0.0245323	0.0278541	0.0276508	0.0538268	0.0453531	0.0608907	0.0512925	0.0313404	0.0403426	0.0497363	0.0504652	0.0262877	0.0175109	0.014946	0.0157781	0.0302477	0.0291092	0.0207121	0.0321092	0.0286902
KRAKEN_1428	1.41583	1.84e-07	Bacillota	Bacilli	Bacillales	Bacillaceae	Bacillus	Bacillus_thuringiensis	0.00645168	0.00739758	0.00210781	0.00520782	0.00589552	0.00226772	0.0056368	0.00396562	0.00486632	0.00263964	0.00374394	0.0110901	0.00399579	0.00432646	0.00575687	0.00255615	0.00306413	0.00313917	0.00308343	0.00433957
KRAKEN_1234143	1.41397	4.3e-05	Pseudomonadota	Gammaproteobacteria	Oceanospirillales	Endozoicomonadaceae	Endozoicomonas	Endozoicomonas_euniceicola	0.000557553	0.000905826	0.000430627	0.000874305	0.000732123	0.000759927	0.000397617	0.000624885	0.000660358	6.95e-05	0.000701989	0.000616118	0.00062679	0.000471978	0	0.000213012	0.000510688	0.000873791	0.0009191	0.000500297
KRAKEN_2072936	1.41104	0.000207073	Pseudomonadota	Alphaproteobacteria	Sphingomonadales	Sphingomonadaceae	Sphingobium	Sphingobium_sp.	0.00868189	0.0112096	0.0116043	0.0131146	0.014103	0.0136184	0.0140335	0.00932521	0.0119613	0.0161851	0.0116218	0.00390208	0.00332982	0.00464112	0.00373131	0.0146978	0.0136183	0.00750813	0.00678948	0.00860251
KRAKEN_2829569	1.41023	0.000801005	Pseudomonadota	Gammaproteobacteria	Oceanospirillales	Oceanospirillaceae	Bacterioplanoides	Bacterioplanoides_sp.	0.000398252	0.000339685	0.000158652	0.000570199	0.000346795	0.000349808	0.000818622	0.000480681	0.000432837	0.000347321	0.000233996	0.000205373	0.000352569	0.000550641	0.000106609	0.000426025	0.000170229	0.000258901	0.00074121	0.000339287
KRAKEN_2478663	1.40916	1.84e-07	Bacteroidota	Flavobacteriia	Flavobacteriales	Weeksellaceae	Chryseobacterium	Chryseobacterium_sp.	0.000796504	0.000528398	0.000566615	0.000456159	0.000655058	0.000410119	0.000561341	0.000432613	0.000550851	0.000416785	0.000233996	0.000410745	0.000195872	0.000550641	0.00085287	0.000639037	0.000425573	0.000355989	0.000533671	0.000461518
KRAKEN_2545455	1.40841	8.1e-05	Bacteroidota	Chitinophagia	Chitinophagales	Chitinophagaceae	Arachidicoccus	Arachidicoccus_sp.	0.000637203	0.00150971	0.000725267	0.00102636	0.00142571	0.000868488	0.00126302	0.00230727	0.00122038	0.000486249	0.000311995	0.0022591	0.000979359	0.000865293	0.00085287	0.000639037	0.000766032	0.000873791	0.00323167	0.00112654
KRAKEN_2663022	1.40697	0.00021398	Bacillota	Bacilli	Bacillales	Bacillaceae	Gracilibacillus	Gracilibacillus_salitolerans	0.000238951	0.000717112	0.000158652	0.000722252	0.000732123	0.000289496	0.000327449	0.000600851	0.000473361	0.000208392	0.000467993	0.000205373	0.000705139	0.000235989	0.000426435	0.000426025	0.000340459	0.000323626	0.000385429	0.000372486
KRAKEN_137816	1.40379	0.000647639	Cyanobacteriota	Cyanophyceae	Nostocales	Aphanizomenonaceae	Nodularia	Nodularia_sphaerocarpa	0.000318601	0.00109454	0.000407963	0.000684239	0.000616525	0.000265371	0.000514563	0.000504715	0.000550815	0.000208392	0.000389994	0.00164298	0.000352569	0.000314652	0.000533044	0.000532531	0.000340459	0.000420714	0.000474374	0.000520971
KRAKEN_2761579	1.40239	0.000732976	Bacteroidota	Cytophagia	Cytophagales	Hymenobacteraceae	Hymenobacter	Hymenobacter_sediminicola	0.00230986	0.00226457	0.00138254	0.00307908	0.00196517	0.00229184	0.00287687	0.00197079	0.00226759	0.000486249	0.00132598	0.00266984	0.000665964	0.00283187	0.00373131	0.00106506	0.00604314	0.00100324	0.000889452	0.00207121
KRAKEN_270918	1.40196	0.000362016	Bacteroidota	Flavobacteriia	Flavobacteriales	Flavobacteriaceae	Salegentibacter	Salegentibacter_mishustinae	0.000238951	0.000717112	0.000385298	0.000418146	0.000462394	0.000180935	0.000631509	0.000408579	0.000430366	0	0.000467993	0.00102686	0.000313395	0.000471978	0.000533044	0.000106506	0.000170229	0.000226538	0.000592968	0.000390951
KRAKEN_1383885	1.40193	0.00105822	Bacteroidota	Flavobacteriia	Flavobacteriales	Flavobacteriaceae	Muricauda	Muricauda_aurantiaca	0.000876154	0.000679369	0.000385298	0.00022808	0.000385328	9.65e-05	0.000374227	0.000624885	0.00045623	6.95e-05	0.000155998	0.00123223	0.000313395	0.000471978	0.000533044	0.000213012	0.000255344	0.000323626	0.000711561	0.000427969
KRAKEN_1310418	1.40173	4.14e-05	Bacteroidota	Flavobacteriia	Flavobacteriales	Flavobacteriaceae	Flavobacterium	Flavobacterium_gyeonganense	0.00223021	0.00158519	0.000475957	0.000760265	0.000693591	0.000542805	0.000958958	0.00088926	0.00101703	0.000486249	0.000467993	0.00143761	0.000744313	0.00110128	0.0012793	0.00127807	0.000851146	0.000420714	0.000800506	0.000886719
KRAKEN_582	1.39995	9.02e-10	Pseudomonadota	Gammaproteobacteria	Enterobacterales	Morganellaceae	Morganella	Morganella_morganii	0.00382322	0.00434042	0.00339969	0.00323113	0.00312116	0.00332921	0.00299382	0.00439823	0.00357961	0.00257017	0.00163798	0.00575043	0.00423083	0.00369716	0.00298505	0.00149109	0.00272367	0.00236247	0.00421007	0.00316589
KRAKEN_2654676	1.39955	3.77e-05	Bacteroidota	Flavobacteriia	Flavobacteriales	Flavobacteriaceae	Flagellimonas	Flagellimonas_sp.	0.000557553	0.000566141	0.000407963	0.000456159	0.000423861	0.000325683	0.000467784	0.000769089	0.000496779	0.000277857	0.000233996	0	0.000391744	0.000550641	0.000533044	0.000319518	0.000510688	0.00061489	0.000444726	0.00038771
KRAKEN_2729421	1.39645	2.43e-06	Bacillota	Bacilli	Bacillales	Bacillaceae	Sediminibacillus	Sediminibacillus_dalangtanensis	0.000398252	0.000641627	0.000407963	0.00022808	0.000462394	0.00036187	0.000327449	0.000312443	0.00039251	6.95e-05	0.000467993	0.000616118	0.000313395	0.000157326	0.000319826	0.000319518	0.000170229	0.000420714	0.000326132	0.000318075
KRAKEN_254	1.39587	1.76e-06	Bacteroidota	Flavobacteriia	Flavobacteriales	Weeksellaceae	Chryseobacterium	Chryseobacterium_indoltheticum	0.0011151	0.00113228	0.00172251	0.00133047	0.00115598	0.000663429	0.000748455	0.00100943	0.00110971	0.000555713	0.00101398	0.000616118	0.00105771	0.000865293	0.00085287	0.000532531	0.000851146	0.000906153	0.00145277	0.000870429
KRAKEN_1379870	1.39557	9.36e-05	Bacteroidota	Cytophagia	Cytophagales	Cytophagaceae	Spirosoma	Spirosoma_radiotolerans	0.00262846	0.00249102	0.000929249	0.0020147	0.0025817	0.00168873	0.00189453	0.00170642	0.00199185	0.000277857	0.000779988	0.00308059	0.000548441	0.00314652	0.00533044	0.000745543	0.00153206	0.000970878	0.0018382	0.00182505
KRAKEN_2564040	1.39376	4.4e-05	Spirochaetota	Spirochaetia	Leptospirales	Leptospiraceae	Leptospira	Leptospira_tipperaryensis	0.000318601	0.000792598	0.000249311	0.000494173	0.000500927	0.000349808	0.00030406	0.000408579	0.000427257	0.000138928	7.8e-05	0.000616118	0.000548441	0.000235989	0.000639653	0.000426025	0.000255344	0.000194176	0.000504023	0.00036367
KRAKEN_2735134	1.39338	3.95e-05	Pseudomonadota	Alphaproteobacteria	Sphingomonadales	Sphingomonadaceae	Sphingomonas	Sphingomonas_sp.	0.0156115	0.0214756	0.0208741	0.0213254	0.0240059	0.026127	0.0229214	0.0198041	0.0215181	0.0280635	0.0214497	0.00985788	0.00622873	0.00818095	0.0107675	0.0198101	0.0220447	0.0115535	0.0188564	0.0156813
KRAKEN_2815360	1.39143	7.38e-06	Pseudomonadota	Alphaproteobacteria	Hyphomicrobiales	Rhizobiaceae	Rhizobium	Rhizobium_sp.	0.00246916	0.00320813	0.003649	0.00406742	0.00462394	0.00468019	0.00425684	0.00403772	0.00387405	0.00534874	0.00304195	0.00431282	0.00156697	0.0014946	0.00170574	0.00276916	0.00229809	0.00210357	0.00595932	0.0030601
KRAKEN_1913577	1.38787	0.00024171	Bacteroidota	Flavobacteriia	Flavobacteriales	Flavobacteriaceae	Christiangramia	Christiangramia_salexigens	0.000238951	0.000566141	0.000203981	0.000456159	0.00026973	0.000168873	0.000421006	0.000360511	0.000335669	0.000208392	0.000233996	0.00082149	0.000548441	0.000235989	0	0	8.51e-05	0.000291264	0.000326132	0.00027508
KRAKEN_2048654	1.38442	0.000274405	Bacillota	Bacilli	Bacillales	Planococcaceae	Solibacillus	Solibacillus_sp.	0.000557553	0.000452913	0.000249311	0.000380133	0.000423861	0.00015681	0.000537952	0.000504715	0.000407906	0.000138928	0.000311995	0.00102686	0.000548441	0.000550641	0	0	0.000340459	0.000323626	0.000296484	0.000353744
KRAKEN_2908210	1.38271	2.45e-05	Bacteroidota	Flavobacteriia	Flavobacteriales	Flavobacteriaceae	Antarcticibacterium	Antarcticibacterium_sp.	0.000876154	0.00083034	0.000362634	0.000418146	0.00100185	0.000458369	0.000537952	0.000600851	0.000635787	6.95e-05	0.000467993	0.00164298	0.00062679	0.000471978	0.00085287	0.000426025	0.000510688	0.000453077	0.000296484	0.000581839
KRAKEN_2966625	1.38205	4.83e-06	Bacteroidota	Flavobacteriia	Flavobacteriales	Weeksellaceae	Chryseobacterium	Chryseobacterium_sp.	0.000557553	0.000452913	0.000271975	0.000836292	0.000577992	0.000410119	0.000397617	0.000408579	0.00048913	0.000208392	0.000467993	0.000410745	0.000391744	0.000393315	0.000319826	0.000319518	0.000340459	0.000388351	0.000474374	0.000371472
KRAKEN_28251	1.37957	0.000143843	Bacteroidota	Flavobacteriia	Flavobacteriales	Weeksellaceae	Ornithobacterium	Ornithobacterium_rhinotracheale	0.000477902	0.00120777	0.000385298	0.000646226	0.000385328	0.000337745	0.000374227	0.000576817	0.000548914	0.000138928	7.8e-05	0.00205373	0.000665964	0.000550641	0.000426435	0.000213012	0.000340459	0.000453077	0.000444726	0.000536497
KRAKEN_2764720	1.37939	8.85e-09	Bacteroidota	Sphingobacteriia	Sphingobacteriales	Sphingobacteriaceae	Olivibacter	Olivibacter_sp.	0.00103546	0.00147197	0.000702603	0.00110238	0.000809189	0.000856426	0.000982347	0.000865226	0.0009782	0.000277857	0.000233996	0.00164298	0.00109688	0.000550641	0.000959479	0.00106506	0.000510688	0.000938516	0.000889452	0.000816555
KRAKEN_47715	1.3783	0.00140134	Bacillota	Bacilli	Lactobacillales	Lactobacillaceae	Lacticaseibacillus	Lacticaseibacillus_rhamnosus	0.000637203	0.000490656	0.000249311	0.000380133	0.000693591	0.000446306	0.000421006	0.000528749	0.000480869	0.000208392	0.000935986	0.000410745	0.000235046	0.000235989	0.000959479	0.000106506	0.000340459	0.000194176	0.000266835	0.000389361
KRAKEN_51173	1.37708	8.98e-08	Bacillota	Bacilli	Bacillales	Planococcaceae	Ureibacillus	Ureibacillus_thermosphaericus	0.00119476	0.000905826	0.000498621	0.000874305	0.000693591	0.000603117	0.000795233	0.000745055	0.000788813	0.000208392	0.00062399	0.00184835	0.00062679	0.00078663	0.000746261	0.000319518	0.00102138	0.000388351	0.000563319	0.000713298
KRAKEN_881260	1.37635	4.28e-05	Pseudomonadota	Gammaproteobacteria	Enterobacterales	Enterobacteriaceae	Enterobacter	Enterobacter_bugandensis	0.00143371	0.00150971	0.00446493	0.00425749	0.00250463	0.0034257	0.00374227	0.00252357	0.00298275	0.0046541	0.00116998	0.00349133	0.00219376	0.00346117	0.00319826	0.00202362	0.00195764	0.00135923	0.00145277	0.00249619
KRAKEN_40576	1.37604	5.82e-06	Pseudomonadota	Gammaproteobacteria	Enterobacterales	Morganellaceae	Xenorhabdus	Xenorhabdus_bovienii	0.000477902	0.000717112	0.000362634	0.000456159	0.000539459	0.000470431	0.000678287	0.000576817	0.00053485	0.000208392	0.000155998	0.000616118	0.000430918	0.000707967	0.000319826	0.000106506	0.000595802	0.000453077	0.000681913	0.000427652
KRAKEN_253703	1.37385	9.19e-05	Bacillota	Bacilli	Bacillales	Paenibacillaceae	Paenibacillus	Paenibacillus_antarcticus	0.000637203	0.000754855	0.00054395	0.000912319	0.000847722	0.000313621	0.000795233	0.000600851	0.000675719	0.000208392	0.000467993	0.00143761	0.000352569	0.00133727	0.0011727	0.000106506	0.000340459	0.000291264	0.000504023	0.000621878
KRAKEN_1238	1.3712	0.000140092	Pseudomonadota	Gammaproteobacteria	Thiotrichales	Piscirickettsiaceae	Piscirickettsia	Piscirickettsia_salmonis	0.000796504	0.000717112	0.000407963	0.000418146	0.000346795	0.00036187	0.000257281	0.000600851	0.000488315	0.000208392	0.000311995	0.000205373	0.000705139	0.00078663	0.000426435	0.000106506	0.000425573	0.000420714	0.00017789	0.000377465
KRAKEN_28087	1.36593	2.01e-06	Pseudomonadota	Gammaproteobacteria	Legionellales	Legionellaceae	Legionella	Legionella_sainthelensi	0.000716853	0.000792598	0.000453292	0.000342119	0.000847722	0.000398057	0.000935568	0.000552783	0.000629874	0.000208392	0.000545992	0.00102686	0.000548441	0.000393315	0.00085287	0.000532531	0.000425573	0.000485439	0.000355781	0.00053752
KRAKEN_99598	1.36538	0.000172733	Cyanobacteriota	Cyanophyceae	Nostocales	Calotrichaceae	Calothrix	Calothrix_sp.	0.000955804	0.00120777	0.000317304	0.00110238	0.000924787	0.000627242	0.000842012	0.000937328	0.000864329	0.000694641	0.000467993	0.00287522	0.000705139	0.000629304	0.000639653	0.000852049	0.000255344	0.000420714	0.000592968	0.000813302
KRAKEN_748197	1.36473	0.00321193	Bacteroidota	Cytophagia	Cytophagales	Hymenobacteraceae	Hymenobacter	Hymenobacter_yonginensis	0.00119476	0.00271748	0.00156386	0.00300305	0.00250463	0.00230391	0.00208164	0.00129784	0.0020834	0.000625177	0.00062399	0.00205373	0.000509267	0.0021239	0.00330487	0.000532531	0.0075752	0.000453077	0.00112664	0.00189284
KRAKEN_208199	1.36455	0.000452654	Bacillota	Bacilli	Bacillales	Bacillaceae	Pseudalkalibacillus	Pseudalkalibacillus_hwajinpoensis	0.000637203	0.000717112	0.000203981	0.000608212	0.00096332	0.000277434	0.000491173	0.000793123	0.000586445	0	0.00062399	0.00123223	0.000391744	0.000314652	0.00085287	0.000106506	0.000510688	0.000550164	0.000533671	0.000511652
KRAKEN_2853439	1.36321	0.000297365	Bacteroidota	Sphingobacteriia	Sphingobacteriales	Sphingobacteriaceae	Sphingobacterium	Sphingobacterium_sp.	0.000398252	0.00083034	0.000407963	0.000342119	0.000616525	0.000434244	0.000210503	0.000480681	0.000465078	0.000208392	0.000389994	0.000616118	0.000235046	0.000157326	0.00138591	0.000213012	0.000170229	0.000226538	0.000474374	0.000407694
KRAKEN_2665645	1.3575	0.000389455	Bacteroidota	Flavobacteriia	Flavobacteriales	Flavobacteriaceae	Flavobacterium	Flavobacterium_sp.	0.000955804	0.00117003	0.000317304	0.000608212	0.000924787	0.000446306	0.000678287	0.00088926	0.000748748	0.000486249	0.000389994	0.00102686	0.000901011	0.000550641	0.000213218	0.000319518	8.51e-05	0.000711978	0.00112664	0.000581121
KRAKEN_65058	1.35642	0.000517754	Actinomycetota	Actinomycetes	Mycobacteriales	Corynebacteriaceae	Corynebacterium	Corynebacterium_ulcerans	0.00119476	0.0010568	0.000725267	0.000570199	0.000500927	0.000603117	0.000631509	0.000696987	0.000747445	0.000277857	0.000467993	0.000205373	0.000744313	0.000943956	0.000639653	0.000106506	0.000170229	0.00074434	0.00118593	0.000548616
KRAKEN_2371	1.35634	5.8e-10	Pseudomonadota	Gammaproteobacteria	Xanthomonadales	Xanthomonadaceae	Xylella	Xylella_fastidiosa	0.00143371	0.00241554	0.00138254	0.00159656	0.00123305	0.00139923	0.00156708	0.00146608	0.00156172	0.000555713	0.00132598	0.00308059	0.0013711	0.00133727	0.000959479	0.00106506	0.000936261	0.00129451	0.00127488	0.00132008
KRAKEN_871694	1.3553	0.000233308	Bacteroidota	Flavobacteriia	Flavobacteriales	Flavobacteriaceae	Flavobacterium	Flavobacterium_ginsengisoli	0.000955804	0.00147197	0.000317304	0.000456159	0.000462394	0.000289496	0.000374227	0.000504715	0.000604008	0.000208392	0.000233996	0.000616118	0.000783488	0.000550641	0.000106609	0.000532531	0.000766032	0.000420714	0.000474374	0.00046929
KRAKEN_2086577	1.35248	0.000241798	Bacillota	Bacilli	Bacillales	Bacillaceae	Lysinibacillus	Lysinibacillus_timonensis	0.000955804	0.000905826	0.000339969	0.000494173	0.000693591	0.000277434	0.000537952	0.000504715	0.000588683	0.000138928	0.000389994	0.000616118	0.00062679	0.000629304	0.000319826	0.000426025	8.51e-05	0.000647252	0.000504023	0.000438336
KRAKEN_365349	1.3465	3.68e-06	Bacillota	Negativicutes	Selenomonadales	Sporomusaceae	Pelosinus	Pelosinus_fermentans	0.000398252	0.000528398	0.000385298	0.000456159	0.000924787	0.000325683	0.000608119	0.000312443	0.000492392	0.000138928	0.000389994	0.00082149	0.000509267	0.000314652	0.000213218	0.000106506	0.000595802	0.000355989	0.000415077	0.000386092
KRAKEN_280473	1.34508	3.16e-06	Bacteroidota	Cytophagia	Cytophagales	Cyclobacteriaceae	Aquiflexum	Aquiflexum_balticum	0.00159301	0.00147197	0.000793261	0.00121642	0.00111745	0.000759927	0.000678287	0.00149011	0.00114006	0.000347321	0.00062399	0.00102686	0.000744313	0.000943956	0.000959479	0.000639037	0.00153206	0.000841428	0.00157136	0.000922982
KRAKEN_2017483	1.3435	1.28e-05	Bacillota	Bacilli	Bacillales	Bacillaceae	Virgibacillus	Virgibacillus_phasianinus	0.000318601	0.000566141	0.000249311	0.000418146	0.000500927	0.00036187	0.000842012	0.000288409	0.000443177	0.000347321	0.000311995	0.00082149	0.000391744	0.000393315	0.000319826	0.000426025	0.000255344	0.000226538	0.000326132	0.000381973
[truncated: 1,419 more rows]

## Sheet: TableS3
Supplementary Table S3: Shared core and unique core bacterial species. Core microbiome was calculated with microbiome package and the following filters: prevalence > 75% and detection > 0.1%
[truncated: 31 more rows]

[truncated: 8 more sheets: Table S4, Table S5, Table S6, Table S7, Table S8, Table S9, Table S10, Table S11]
